# Supplementary material for: PI3K inhibition synergizes with glucocorticoids but antagonizes with methotrexate in T-cell acute lymphoblastic leukemia
Source: Oncotarget. 2015 Apr 1;6(15):13105–18. doi: 10.18632/oncotarget.3524 (PMC4537002; doi:10.18632/oncotarget.3524)
Supplement: Supplementary file 2 [file oncotarget-06-13105-s002.xls]

## Sheet: Patients_AS_iterPLIER_2013-06-
Supplementary Table 1: Genes differentially expressed in T-ALL primary cells in response to AS605240 treatment (Limma analysis; adjusted p-value < 0.05, FC > 1.5).
ProbeSet	Gene Symbol	logFC	AveExpr	t	P.Value	adj.P.Val	B
7922343	TNFSF4	-1.19637	7.09024	-9.30784	8.13437e-09	1.85347e-06	10.4585
7968344	ALOX5AP	-1.1577	8.42964	-11.1008	3.87217e-10	9.32821e-07	13.3917
8052925	TEX261	-1.04872	7.79414	-10.5784	9.05597e-10	1.0196e-06	12.5789
7908376	RGS18	-1.03027	7.48533	-8.31018	5.23603e-08	4.51431e-06	8.6416
8102877	CLGN	-1.00795	6.82004	-9.5488	5.2863e-09	1.46843e-06	10.8769
7908147	TSEN15	-0.997639	7.02068	-11.0144	4.44723e-10	9.32821e-07	13.2595
7974587	ACTR10	-0.97726	8.51109	-13.0113	2.18579e-11	4.18361e-07	16.1017
7944011	REXO2	-0.9744	7.91834	-9.30024	8.2467e-09	1.85696e-06	10.4452
8120428	FKBP1A	-0.955013	9.47586	-9.64369	4.46973e-09	1.46609e-06	11.0395
8113504	NREP	-0.925159	9.89407	-9.18794	1.0107e-08	2.04053e-06	10.2474
7904433	PHGDH	-0.904672	9.77615	-8.07761	8.23328e-08	5.7096e-06	8.19792
7955063	TMEM106C	-0.891192	8.59479	-9.58721	4.93852e-09	1.46609e-06	10.9428
8160238	PSIP1	-0.864189	7.51461	-7.32246	3.76222e-07	1.40095e-05	6.70403
8173732	TAF9B	-0.855507	8.2159	-8.86442	1.83205e-08	2.73643e-06	9.66808
8176263	TAF9B	-0.855507	8.2159	-8.86442	1.83205e-08	2.73643e-06	9.66808
7934920	LOC100507575 // LIPA	-0.849665	8.40842	-11.6498	1.63504e-10	7.82365e-07	14.2114
8110966	FAM173B	-0.84706	6.39754	-9.16413	1.05545e-08	2.04053e-06	10.2053
8114787	GNPDA1	-0.83576	7.41853	-8.75165	2.2612e-08	3.02115e-06	9.46271
7917088	PIGK	-0.832306	6.59688	-10.9472	4.95602e-10	9.32821e-07	13.1561
7903893	CD53	-0.830319	10.795	-9.51647	5.59872e-09	1.50929e-06	10.8212
8042720	CCT7	-0.824327	10.1996	-10.8917	5.42152e-10	9.32821e-07	13.0703
7902308	FPGT	-0.819368	5.81069	-9.64031	4.49642e-09	1.46609e-06	11.0337
8101971	PPP3CA	-0.816284	7.81583	-7.72274	1.66546e-07	8.47963e-06	7.50604
8041713	PPM1B	-0.811492	9.29079	-10.0631	2.15649e-09	1.4239e-06	11.7441
7981290	WARS	-0.810199	7.98815	-9.40422	6.84054e-09	1.72274e-06	10.6268
8107859	LYRM7	-0.798945	6.83112	-8.93602	1.60426e-08	2.68386e-06	9.79755
8171052	IL9R	-0.796433	7.86606	-5.46578	2.16536e-05	0.000227442	2.7022
8176972	IL9R	-0.796433	7.86606	-5.46578	2.16536e-05	0.000227442	2.7022
8168958	ARMCX5	-0.794679	7.08894	-9.16886	1.04639e-08	2.04053e-06	10.2137
8113050	CETN3	-0.790571	6.38426	-9.73589	3.80127e-09	1.46609e-06	11.1963
8042576	NAGK	-0.789869	8.89033	-8.85669	1.8586e-08	2.73643e-06	9.65404
7962427	PUS7L	-0.784152	7.07847	-8.92322	1.64271e-08	2.68386e-06	9.77446
8082886	PCCB	-0.781993	8.34009	-8.25709	5.80233e-08	4.78692e-06	8.54099
7964701	GNS	-0.781387	8.19801	-9.87794	2.96754e-09	1.46609e-06	11.4358
7960874	C3AR1	-0.779786	5.61925	-7.07434	6.30269e-07	1.94228e-05	6.19546
7968653	RFXAP	-0.77937	7.94377	-9.60209	4.81031e-09	1.46609e-06	10.9683
7910550	TSNAX-DISC1	-0.77806	8.46028	-10.8047	6.24545e-10	9.32821e-07	12.9349
8086028	GLB1	-0.774367	7.75758	-11.8119	1.27511e-10	7.82365e-07	14.4467
8017162	RNFT1	-0.77415	7.87624	-10.2072	1.68699e-09	1.29156e-06	11.9808
8042468	ANXA4	-0.773315	7.78037	-8.72963	2.35651e-08	3.05046e-06	9.4224
8168968	GPRASP1	-0.772984	7.14409	-8.08277	8.15037e-08	5.69336e-06	8.20785
7961829	BCAT1	-0.770193	7.63978	-8.0566	8.57995e-08	5.80951e-06	8.15746
7922707	RNASEL	-0.767074	6.6024	-6.70565	1.37747e-06	3.13121e-05	5.42392
7926661	MSRB2	-0.761918	7.00101	-8.9069	1.69316e-08	2.68386e-06	9.74496
7914127	IFI6	-0.759792	7.65634	-11.3393	2.65263e-10	9.32821e-07	13.752
8166455	PRDX4	-0.756792	5.65588	-8.23344	6.07459e-08	4.9546e-06	8.49606
8109597	UBLCP1	-0.749875	8.01883	-11.1579	3.53502e-10	9.32821e-07	13.4785
8051066	MPV17	-0.746599	8.42991	-10.5065	1.02039e-09	1.02791e-06	12.4643
8098328	GALNT7	-0.743858	9.10539	-7.42072	3.07399e-07	1.23606e-05	6.90301
8111524	UGT3A2	-0.740721	7.76621	-7.93909	1.08176e-07	6.55216e-06	7.93
7915286	PPT1	-0.740721	9.50611	-8.29267	5.41615e-08	4.56544e-06	8.60847
8023855	CYB5A	-0.739996	7.21327	-7.52619	2.47828e-07	1.09076e-05	7.11507
7985493	TM6SF1	-0.729374	5.75884	-6.36718	2.8682e-06	5.2433e-05	4.69949
8014081	UTP6	-0.72909	8.91744	-8.94634	1.57395e-08	2.68386e-06	9.81614
8046759	DNAJC10	-0.728544	8.88203	-10.3554	1.3136e-09	1.14283e-06	12.2216
8101489	FAM175A	-0.72771	6.92258	-8.91456	1.66929e-08	2.68386e-06	9.75881
8174092	ARMCX2	-0.726316	6.94947	-7.77292	1.50598e-07	8.01344e-06	7.60497
7903239	AGL	-0.7202	7.95716	-8.59548	3.03446e-08	3.37672e-06	9.17538
7995382	PHKB	-0.714503	8.60392	-8.7499	2.26862e-08	3.02115e-06	9.45951
7946559	DNAJC25-GNG10	-0.710322	7.82888	-7.04409	6.71572e-07	1.98036e-05	6.13286
8126402	TRERF1	-0.709508	7.39452	-8.2054	6.41471e-08	4.98567e-06	8.44267
8126428	TRERF1	-0.709508	7.39452	-8.2054	6.41471e-08	4.98567e-06	8.44267
8080438	SPCS1	-0.708198	9.18025	-8.76142	2.2202e-08	3.02115e-06	9.48057
7979196	GNPNAT1	-0.706493	6.98402	-8.72553	2.3747e-08	3.05046e-06	9.41489
8112121	SLC38A9	-0.706124	7.55629	-7.63159	2.00127e-07	9.62847e-06	7.32541
7984517	GLCE	-0.702335	6.40719	-8.66938	2.63915e-08	3.16597e-06	9.31177
8064432	FKBP1A	-0.699748	7.26279	-5.41754	2.41886e-05	0.000245738	2.59289
7906622	LY9	-0.699228	6.33516	-7.85266	1.28431e-07	7.2299e-06	7.76143
7938777	LDHA	-0.697915	10.9618	-8.59807	3.01965e-08	3.37672e-06	9.18017
7938012	TRIM6-TRIM34 // TRIM34	-0.694892	6.8563	-6.26337	3.60227e-06	6.14265e-05	4.47432
8155192	GLIPR2	-0.694852	8.18443	-8.7473	2.27972e-08	3.02115e-06	9.45475
8043413	RPIA	-0.694685	8.27057	-9.87137	3.00156e-09	1.46609e-06	11.4248
8095139	SRD5A3	-0.694152	8.91374	-9.18552	1.01514e-08	2.04053e-06	10.2432
8114861	LARS	-0.693443	9.35265	-7.71702	1.68471e-07	8.53051e-06	7.49474
7950067	DHCR7	-0.692916	7.82902	-5.09833	5.05995e-05	0.000426453	1.86474
7920128	S100A11	-0.690308	8.32008	-7.73259	1.63282e-07	8.42865e-06	7.52549
7946089	TRIM5	-0.690289	9.62953	-9.54801	5.29371e-09	1.46843e-06	10.8755
8065817	GSS	-0.689845	7.597	-8.28955	5.44892e-08	4.56544e-06	8.60256
7980990	C14orf142	-0.687731	6.67738	-7.36408	3.45309e-07	1.31921e-05	6.78848
8040386	DDX1	-0.687409	9.61751	-9.58485	4.95916e-09	1.46609e-06	10.9388
8149534	ASAH1	-0.687264	8.11732	-8.11921	7.58895e-08	5.39972e-06	8.27785
8102518	C4orf3	-0.686469	8.74372	-10.6324	8.28331e-10	1.0196e-06	12.6644
8129458	ARHGAP18	-0.681954	6.72073	-9.4333	6.49364e-09	1.65718e-06	10.6773
8048995	ITM2C	-0.679633	9.71472	-9.60161	4.81437e-09	1.46609e-06	10.9675
7971461	LCP1	-0.678355	11.0999	-8.5742	3.15934e-08	3.47528e-06	9.13596
7957737	TMPO	-0.677129	9.68835	-7.16325	5.23385e-07	1.73615e-05	6.37868
7978527	C14orf126	-0.676461	6.67528	-10.0111	2.35797e-09	1.46609e-06	11.6579
7957167	TMEM19	-0.676151	8.34554	-9.77594	3.54407e-09	1.46609e-06	11.2641
7952484	TMEM218	-0.675553	7.30067	-8.88999	1.74708e-08	2.71038e-06	9.7144
7935002	SRP9	-0.67552	10.4885	-9.17	1.04423e-08	2.04053e-06	10.2157
8173745	CYSLTR1	-0.675253	5.50127	-4.65347	0.000143423	0.000965913	0.839239
7919197	POLR3GL	-0.675113	6.92348	-7.78415	1.47253e-07	7.93922e-06	7.62705
7917037	CRYZ	-0.674077	8.59576	-8.97192	1.50131e-08	2.61228e-06	9.86219
8087985	GLT8D1	-0.673701	6.94673	-9.82315	3.26397e-09	1.46609e-06	11.3437
8116372	RNF130	-0.671584	9.35768	-9.37603	7.19518e-09	1.76559e-06	10.5777
8121429	FIG4	-0.67077	7.62112	-8.74973	2.26935e-08	3.02115e-06	9.4592
8175102	ENOX2	-0.669999	6.50662	-9.14382	1.09525e-08	2.09631e-06	10.1693
7967072	COQ5	-0.66989	7.28311	-9.79399	3.43417e-09	1.46609e-06	11.2946
7989037	CCPG1	-0.669743	6.10781	-9.00216	1.4199e-08	2.4933e-06	9.91651
7949577	YIF1A	-0.669656	7.70047	-9.65364	4.39204e-09	1.46609e-06	11.0565
8116867	TMEM14B	-0.669481	7.85276	-5.74305	1.15132e-05	0.000142261	3.32612
8121927	RNF146	-0.668693	8.86734	-9.34912	7.55166e-09	1.8296e-06	10.5308
8107814	ISOC1	-0.666571	7.15431	-9.46899	6.09262e-09	1.57585e-06	10.7392
8115375	FAM114A2	-0.665721	6.93258	-9.58261	4.97887e-09	1.46609e-06	10.9349
7911178	NLRP3	-0.663089	6.39967	-6.68954	1.42591e-06	3.1937e-05	5.3898
7937217	ECHS1	-0.662845	8.77645	-9.74618	3.73338e-09	1.46609e-06	11.2138
8113214	GLRX	-0.660772	9.42433	-10.652	8.02106e-10	1.0196e-06	12.6952
8078442	CCR4	-0.658288	7.09772	-6.74523	1.26548e-06	2.94664e-05	5.50764
8136495	TTC26	-0.658079	6.23454	-8.87347	1.80151e-08	2.73643e-06	9.68448
8148280	SQLE	-0.658018	8.46964	-4.80031	0.000101543	0.000732581	1.17874
7965956	NFYB	-0.657349	7.92327	-8.83494	1.93537e-08	2.80628e-06	9.61456
7928300	ANAPC16	-0.65576	8.9583	-8.72738	2.36648e-08	3.05046e-06	9.41828
8038809	NKG7	-0.654155	8.52547	-7.37837	3.35317e-07	1.30979e-05	6.81741
8121002	C6orf162	-0.652653	7.38204	-7.35504	3.51795e-07	1.33864e-05	6.77015
8097813	ARFIP1	-0.651946	7.58984	-9.31607	8.01466e-09	1.8482e-06	10.4729
7910099	SRP9	-0.65091	10.3333	-8.33269	5.01346e-08	4.40747e-06	8.68414
7912198	ENO1	-0.649253	11.0331	-9.72765	3.85651e-09	1.46609e-06	11.1824
8133938	CROT	-0.647493	7.21754	-8.39579	4.44045e-08	4.04716e-06	8.80298
8058614	LANCL1	-0.647168	8.65706	-9.32928	7.82617e-09	1.8482e-06	10.4961
8089040	MINA	-0.64706	6.5835	-5.88018	8.45018e-06	0.000113182	3.63175
7965789	ARL1	-0.646409	7.45495	-8.90133	1.71071e-08	2.68386e-06	9.73491
7961983	TM7SF3	-0.646331	8.40038	-8.50136	3.62852e-08	3.61718e-06	9.00056
8121031	SLC35A1	-0.645435	8.44804	-7.55039	2.35923e-07	1.06374e-05	7.16352
8123038	GTF2H5	-0.645152	6.58604	-7.40344	3.18487e-07	1.26997e-05	6.86812
8141024	BET1	-0.644799	7.36593	-7.03187	6.89039e-07	2.00429e-05	6.10753
8002266	CHTF8	-0.644642	8.06678	-10.4035	1.21172e-09	1.14283e-06	12.2992
8071289	COMT	-0.643548	8.34027	-9.99612	2.41944e-09	1.46609e-06	11.633
8065359	CD93	-0.642486	6.80423	-6.14786	4.64925e-06	7.39144e-05	4.2222
8112312	DIMT1	-0.642125	7.51794	-8.90566	1.69705e-08	2.68386e-06	9.74273
8065230	RBBP9	-0.640296	6.483	-8.14925	7.15634e-08	5.24798e-06	8.33541
7950654	ALG8	-0.638878	8.03914	-7.54918	2.36504e-07	1.06374e-05	7.16109
7972674	TEX30	-0.636769	7.25896	-7.76444	1.53178e-07	8.05881e-06	7.58828
7966343	VPS29	-0.63592	6.34787	-4.98102	6.65114e-05	0.000524096	1.59528
8042259	MDH1	-0.634892	9.11723	-7.54555	2.38256e-07	1.06374e-05	7.15383
8041257	SLC30A6	-0.634191	7.8483	-7.60485	2.11248e-07	9.93435e-06	7.27221
8175052	AIFM1	-0.634007	8.58089	-9.5279	5.48616e-09	1.50007e-06	10.8409
7936937	UROS	-0.632592	8.11281	-8.50236	3.62162e-08	3.61718e-06	9.00243
8083146	PLS1	-0.631139	7.02814	-9.60601	4.77707e-09	1.46609e-06	10.975
8155699	FXN	-0.629241	6.72871	-7.17036	5.15686e-07	1.71656e-05	6.39329
8122336	ABRACL	-0.628963	8.50523	-8.21536	6.29168e-08	4.98567e-06	8.46165
8085233	RPUSD3	-0.627966	7.39193	-10.242	1.59034e-09	1.2799e-06	12.0376
8023605	PIGN	-0.627223	8.02877	-8.41566	4.27434e-08	3.9714e-06	8.84029
7934898	ANKRD22	-0.626714	4.95353	-6.97273	7.80403e-07	2.1492e-05	5.98471
7986757	NDN	-0.626544	7.7109	-8.40925	4.32719e-08	3.98185e-06	8.82827
8152988	SLA	-0.626176	8.89621	-8.04429	8.79008e-08	5.90323e-06	8.13372
8118571	PSMB9	-0.625157	8.72783	-8.20386	6.43397e-08	4.98567e-06	8.43973
8178211	PSMB9	-0.625157	8.72783	-8.20386	6.43397e-08	4.98567e-06	8.43973
8179495	PSMB9	-0.625157	8.72783	-8.20386	6.43397e-08	4.98567e-06	8.43973
7899943	ZMYM1	-0.624555	7.4864	-9.74499	3.74118e-09	1.46609e-06	11.2117
7905374	PSMD4	-0.623535	8.00892	-9.20126	9.86516e-09	2.04053e-06	10.271
8168500	PGK1	-0.621907	11.1195	-9.91537	2.78119e-09	1.46609e-06	11.4985
7965846	CCDC53	-0.621707	6.44954	-5.99836	6.48412e-06	9.34666e-05	3.89346
8051993	PIGF	-0.620352	5.37292	-6.37601	2.81334e-06	5.19762e-05	4.71857
8087790	RRP9	-0.619556	6.87355	-6.12412	4.9006e-06	7.63724e-05	4.17017
8005765	WSB1	-0.619294	10.0346	-7.84617	1.30102e-07	7.2599e-06	7.74873
8102214	PAPSS1	-0.618662	8.77368	-8.303	5.30916e-08	4.53648e-06	8.62802
8098195	MSMO1	-0.618065	8.31301	-4.63723	0.000149015	0.000991703	0.801668
7910591	NTPCR	-0.617993	6.90338	-8.28828	5.46231e-08	4.56544e-06	8.60016
8007620	GRN	-0.61754	8.45942	-8.12995	7.43131e-08	5.3877e-06	8.29844
7909455	TRAF3IP3	-0.617055	7.60558	-6.94526	8.27014e-07	2.24322e-05	5.92747
7985202	PSMA4	-0.616691	10.2642	-9.26549	8.78094e-09	1.90985e-06	10.3842
7989975	CLN6	-0.61571	7.18044	-5.7632	1.10002e-05	0.000138353	3.37116
7963187	LIMA1	-0.615611	7.93052	-9.71709	3.92862e-09	1.46609e-06	11.1644
8027642	PDCD2L	-0.614617	6.85442	-8.73022	2.35389e-08	3.05046e-06	9.42349
7923319	TMEM9	-0.612715	7.16124	-6.87118	9.67526e-07	2.48298e-05	5.77263
7989493	RPS27L	-0.611852	7.36715	-7.19398	4.90941e-07	1.67797e-05	6.44176
8110318	PRELID1	-0.609498	9.33194	-8.67546	2.60911e-08	3.16597e-06	9.32295
8077353	TRNT1	-0.60843	7.60461	-8.60505	2.97996e-08	3.37378e-06	9.1931
8082066	FAM162A	-0.606938	6.79073	-4.8875	8.27688e-05	0.000622718	1.37993
7966356	HVCN1	-0.606598	8.01068	-7.5142	2.53949e-07	1.09973e-05	7.09106
8022009	METTL4	-0.606497	7.97457	-10.8589	5.71766e-10	9.32821e-07	13.0194
7917561	GBP4	-0.605784	6.97101	-7.05804	6.52185e-07	1.95456e-05	6.16175
7954460	LYRM5	-0.605729	6.31992	-6.14059	4.7248e-06	7.4676e-05	4.20627
8096808	CCDC109B	-0.605289	7.56905	-7.32	3.78138e-07	1.40535e-05	6.69902
8021727	CNDP2	-0.604547	8.05688	-9.74535	3.73883e-09	1.46609e-06	11.2124
7918517	WDR77	-0.603941	8.87156	-7.98475	9.88387e-08	6.18571e-06	8.01862
8036813	ZNF780B	-0.602382	7.77693	-6.93274	8.49199e-07	2.27817e-05	5.90136
8140971	SAMD9L	-0.601215	7.19714	-7.63465	1.98889e-07	9.61297e-06	7.33151
8147766	FZD6	-0.601114	8.5526	-8.92472	1.63817e-08	2.68386e-06	9.77715
8163428	INIP	-0.599299	7.05307	-9.76023	3.64275e-09	1.46609e-06	11.2375
8052418	PUS10	-0.597547	6.52431	-5.75798	1.11308e-05	0.000139114	3.3595
7943552	AASDHPPT	-0.597437	9.06154	-9.85394	3.09376e-09	1.46609e-06	11.3955
7983650	SLC27A2	-0.596049	5.83389	-6.81503	1.09026e-06	2.68466e-05	5.65476
7987361	ZNF770	-0.595718	8.20512	-7.26128	4.26943e-07	1.53315e-05	6.57942
8028206	ZNF345	-0.595447	6.92386	-6.66508	1.50286e-06	3.31009e-05	5.3379
7903119	ABCD3	-0.595396	9.28163	-10.5805	9.02573e-10	1.0196e-06	12.5821
8145570	ESCO2	-0.595287	7.17164	-6.52238	2.0453e-06	4.13816e-05	5.03354
7985268	FAH	-0.594954	6.23069	-7.06452	6.4338e-07	1.95155e-05	6.17515
8091354	HLTF	-0.594888	8.47458	-7.42172	3.06772e-07	1.23606e-05	6.90502
8021453	SEC11C	-0.594622	7.76731	-7.86187	1.26097e-07	7.11944e-06	7.77945
8036010	PEPD	-0.593181	7.78155	-7.2078	4.7704e-07	1.65408e-05	6.47008
8146711	C8orf44	-0.593009	6.33817	-5.06119	5.51681e-05	0.000455726	1.77953
8027674	ZNF302	-0.591539	7.96271	-8.21044	6.35215e-08	4.98567e-06	8.45227
8152976	TMEM71	-0.591442	6.97916	-6.40672	2.63072e-06	4.94616e-05	4.78488
7927658	UBE2D1	-0.591297	6.73757	-6.96936	7.85974e-07	2.15833e-05	5.97769
8134415	ACN9	-0.591114	6.60639	-8.64227	2.77759e-08	3.26154e-06	9.26182
7972579	TMTC4	-0.591061	7.85271	-7.2148	4.70145e-07	1.64207e-05	6.48443
7947934	MTCH2	-0.590947	9.0665	-6.98914	7.53871e-07	2.10658e-05	6.01883
8151871	CCNE2	-0.59014	7.34191	-5.75919	1.11003e-05	0.000139044	3.36221
7930498	ACSL5	-0.590118	7.15019	-7.05328	6.58729e-07	1.96706e-05	6.1519
8001496	NUDT21	-0.588407	10.2484	-9.58505	4.95748e-09	1.46609e-06	10.9391
8166335	PDHA1	-0.588376	8.51841	-7.28396	4.07362e-07	1.47669e-05	6.62568
8163930	NDUFA8	-0.588242	7.36509	-7.82779	1.34958e-07	7.43289e-06	7.71273
8011212	SDHC	-0.587982	8.66987	-8.75398	2.25135e-08	3.02115e-06	9.46697
7906978	MGST3	-0.586663	7.62725	-9.18123	1.0231e-08	2.04053e-06	10.2356
8013341	MFAP4	-0.586214	6.51624	-5.71601	1.22402e-05	0.000149031	3.26563
7921625	SLAMF6	-0.585834	7.43422	-6.53301	1.9987e-06	4.06532e-05	5.05631
8142431	LOC401397	-0.585834	6.48031	-6.99121	7.50587e-07	2.10649e-05	6.02314
7953333	CD27	-0.58537	6.82066	-6.8789	9.51803e-07	2.46516e-05	5.7888
8101844	ADH5	-0.585281	8.18144	-8.01015	9.40098e-08	6.14462e-06	8.06778
7990151	PKM	-0.585278	10.7788	-8.67829	2.59522e-08	3.16597e-06	9.32817
7922627	NPHS2	0.586859	7.17688	7.35623	3.50933e-07	1.33802e-05	6.77257
8107321	EPB41L4A-AS1	0.590899	10.4816	6.33834	3.05529e-06	5.47549e-05	4.63706
7922420	SERPINC1	0.593202	5.90175	6.71151	1.36027e-06	3.10186e-05	5.43633
7975482	RGS6	0.594116	6.97028	5.13994	4.59347e-05	0.000398004	1.9601
7916609	JUN	0.5942	10.0477	4.87326	8.55779e-05	0.000638332	1.34708
7919637	HIST2H2BE	0.594765	8.66015	5.78103	1.05657e-05	0.00013446	3.41098
8112176	RNU6ATAC	0.597306	7.13616	4.84023	9.24649e-05	0.000679378	1.2709
8007493	ARL4D	0.60384	7.34866	7.4593	2.84056e-07	1.17936e-05	6.98077
8133625	TRIM73	0.604391	7.59292	5.89275	8.21469e-06	0.000111038	3.65968
8082643	NEK11	0.6046	6.54209	6.14857	4.64202e-06	7.39144e-05	4.22374
8115732	LOC100133106	0.607576	7.94798	7.05778	6.52543e-07	1.95456e-05	6.16121
7943867	BCO2	0.611441	6.06851	6.52001	2.05585e-06	4.15073e-05	5.02846
8040103	ID2	0.617841	8.58961	3.98865	0.000690931	0.00332105	-0.699301
8020827	MEP1B	0.620033	5.61061	6.76724	1.2073e-06	2.85733e-05	5.5541
8119620	GNMT	0.622831	6.77636	5.93586	7.4573e-06	0.000104261	3.75527
8107429	AQPEP	0.624448	5.21514	4.72493	0.000121219	0.000844513	1.00455
8117389	HIST1H2BE	0.62914	7.79603	7.24541	4.41214e-07	1.5726e-05	6.54702
7943859	TEX12	0.630464	6.03888	6.49576	2.16697e-06	4.29356e-05	4.97646
7914202	SNHG12	0.630607	10.2806	6.9921	7.49178e-07	2.10649e-05	6.02499
8117334	HIST1H4A	0.632257	8.70939	6.64137	1.58154e-06	3.44376e-05	5.28751
8135532	C7orf53	0.632633	7.35212	7.87985	1.21666e-07	6.91008e-06	7.81458
8119052	PNPLA1	0.636304	8.10303	6.86671	9.7676e-07	2.49602e-05	5.76326
8013112	RASD1	0.639172	8.05364	6.76036	1.22517e-06	2.88435e-05	5.5396
8116952	RNU1-11P	0.642305	9.79373	4.49984	0.000206068	0.00127215	0.483448
7922804	APOBEC4	0.649616	7.71096	2.68336	0.0140749	0.0377937	-3.58207
8117339	HIST1H3C	0.649791	9.91831	6.51576	2.07488e-06	4.18033e-05	5.01936
7908409	RGS2	0.652416	7.86204	5.46553	2.16656e-05	0.000227442	2.70165
8107353	ZRSR1	0.653483	8.21409	6.46457	2.31903e-06	4.51079e-05	4.90947
8116818	BMP6	0.654338	7.12932	5.63569	1.46891e-05	0.000170807	3.08546
8124413	HIST1H4D	0.656508	9.10783	4.95805	7.01776e-05	0.000547296	1.54243
8117330	HIST1H3A	0.65732	9.38554	5.37647	2.65844e-05	0.000264187	2.49966
8063382	SNAI1	0.662008	7.71662	5.40311	2.5004e-05	0.000252453	2.56016
8063345	SNORD12C	0.665647	9.59634	6.33381	3.08573e-06	5.50428e-05	4.62726
7903980	C1orf162	0.665757	6.0358	6.69578	1.40695e-06	3.16812e-05	5.40301
8117543	HIST1H2AH	0.678376	8.25366	6.52971	2.01304e-06	4.08586e-05	5.04924
8129476	TMEM244	0.682941	5.53015	4.94912	7.16566e-05	0.000556525	1.52189
8117535	HIST1H2AG	0.68343	9.00798	5.55351	1.77152e-05	0.000196561	2.90044
8124518	HIST1H2AJ	0.684002	7.80456	3.70605	0.00134683	0.0056903	-1.3474
8061564	ID1	0.685062	8.03066	4.99282	6.47037e-05	0.000513232	1.62243
8124394	HIST1H2BB	0.686048	7.36377	5.30957	3.10154e-05	0.000296356	2.34751
7967028	RNU4-2	0.687526	5.98297	4.72669	0.000120718	0.000842953	1.00863
8102831	MGARP	0.69683	6.57395	5.47682	2.11124e-05	0.000223254	2.72719
8047829	CPO	0.701417	5.25395	7.55207	2.35122e-07	1.06374e-05	7.16686
7951008	TAF1D	0.708364	9.95091	7.17361	5.12203e-07	1.71647e-05	6.39997
8148978	ERICH1	0.728119	5.97612	9.77275	3.5639e-09	1.46609e-06	11.2587
8175457	MCF2	0.731558	5.16554	7.47532	2.74909e-07	1.16382e-05	7.01299
8117608	HIST1H2AL	0.735863	8.65558	5.11782	4.83579e-05	0.000413755	1.90941
8075483	PIK3IP1	0.741521	7.74364	7.99401	9.70493e-08	6.15074e-06	8.03655
7947199	LGR4	0.744478	5.40017	5.59223	1.62172e-05	0.000183125	2.9877
8156309	GADD45G	0.748191	7.55608	6.54763	1.93641e-06	3.98097e-05	5.08758
8094843	DCAF4L1	0.75767	5.62519	7.69243	1.77011e-07	8.84591e-06	7.44612
8165508	NRARP	0.758574	7.04605	5.59594	1.60806e-05	0.000181904	2.99606
8041138	SPDYA	0.782285	5.82452	8.1112	7.70886e-08	5.46472e-06	8.26248
8083129	GRK7	0.788622	6.74611	4.16776	0.000452115	0.00237017	-0.285709
7900555	CCDC30	0.796622	6.41863	5.60495	1.57538e-05	0.000179161	3.01633
7900603	LOC100129924 // C1orf50	0.812917	6.60533	7.19261	4.9234e-07	1.67975e-05	6.43896
8124391	HIST1H2AB	0.820168	9.30068	7.37892	3.34937e-07	1.30979e-05	6.81852
8152062	SNX31	0.828758	6.36716	8.54403	3.34553e-08	3.55741e-06	9.07998
8139746	PHKG1	0.831933	6.2516	6.51433	2.08133e-06	4.18893e-05	5.01629
7901046	SNORD38B // SNORD55 // RPS8	0.85412	7.99188	6.75549	1.238e-06	2.90029e-05	5.52931
7959484	CCDC62	0.855591	6.2818	7.90943	1.14727e-07	6.7246e-06	7.87226
8124537	HIST1H3F // HIST1H3B // HIST1H3H // HIST1H3J // HIST1H3G // HIST1H3I // HIST1H3E // HIST1H3C // HIST1H3D // HIST1H3A	0.882201	8.25576	6.48392	2.22344e-06	4.36926e-05	4.95105
8171725	MAP7D2	0.892158	6.13029	8.86046	1.8456e-08	2.73643e-06	9.66089
7918504	OVGP1	0.898064	6.83906	5.84448	9.15689e-06	0.000120621	3.55238
8025301	CD209	0.907192	6.68702	6.0047	6.39287e-06	9.25564e-05	3.90747
8101637	HSD17B13	0.908892	5.94614	5.87782	8.49505e-06	0.000113624	3.62652
7979400	C14orf37	0.911999	5.79342	9.61579	4.69522e-09	1.46609e-06	10.9918
8106556	CMYA5	0.931323	5.48323	8.87701	1.78972e-08	2.73643e-06	9.69088
7948910	SNHG1	0.985555	8.93963	7.45936	2.84022e-07	1.17936e-05	6.98089
7942941	CCDC81	0.99352	6.62209	7.61015	2.08995e-07	9.87695e-06	7.28276
8095886	CXCL13	1.0135	6.11274	8.46212	3.91071e-08	3.73885e-06	8.9273
8104758	NPR3	1.11044	5.16298	5.61682	1.53337e-05	0.00017607	3.04303
7922058	ADCY10	1.13265	6.05798	9.33899	7.69048e-09	1.83995e-06	10.5131
8062933	SEMG1	1.13758	7.05514	12.2116	6.98046e-11	6.6803e-07	15.015
7910111	EPHX1	1.16145	6.53557	9.8782	2.96618e-09	1.46609e-06	11.4362
8090567	C3orf25	1.19216	7.66216	7.51307	2.54536e-07	1.09973e-05	7.08878
8064418	SDCBP2	1.20686	6.49215	5.88753	8.31168e-06	0.000112032	3.64808
7952046	MPZL2	1.23765	6.79982	7.8271	1.35144e-07	7.43289e-06	7.71138
