# Supplementary material for: PI3K inhibition synergizes with glucocorticoids but antagonizes with methotrexate in T-cell acute lymphoblastic leukemia
Source: Oncotarget. 2015 Apr 1;6(15):13105–18. doi: 10.18632/oncotarget.3524 (PMC4537002; doi:10.18632/oncotarget.3524)
Supplement: Supplementary file 3 [file oncotarget-06-13105-s003.xls]

## Sheet: TopTable_Limma_CellLines_AS_7T_
Supplementary Table 2: Genes differentially expressed in T-ALL cell lines in response to AS605240 treatment (Limma analysis; adjusted p-value < 0.05, FC > 1.5).
ProbeSet	GeneSymbol	logFC	AveExpr	t	P.Value	adj.P.Val	B
203119_at	CCDC86	-1.22598	8.39033	-15.4221	1.88195e-10	1.96026e-06	14.1512
211936_at	HSPA5	-1.21346	10.24	-7.79727	1.38726e-06	6.77607e-05	5.61134
205822_s_at	HMGCS1	-1.10299	6.69148	-6.55175	1.03683e-05	0.000241736	3.59504
203622_s_at	PNO1	-1.07515	8.86352	-12.3251	4.005e-09	3.83106e-06	11.3243
225866_at	RPF2	-1.02246	8.66096	-14.4105	4.79371e-10	1.97801e-06	13.3028
221750_at	HMGCS1	-1.00294	8.54416	-5.88537	3.31548e-05	0.000514943	2.42537
209146_at	MSMO1	-0.994313	8.96435	-7.24095	3.32147e-06	0.000116599	4.73787
223414_s_at	LYAR	-0.978939	8.29797	-12.3463	3.9136e-09	3.83106e-06	11.3461
218886_at	PAK1IP1	-0.971214	7.66331	-11.9145	6.30245e-09	4.54922e-06	10.8935
202655_at	MANF	-0.969069	9.16347	-8.13107	8.37178e-07	5.2778e-05	6.11503
219361_s_at	AEN	-0.967627	7.04797	-9.88785	7.2548e-08	1.43435e-05	8.5316
209567_at	RRS1	-0.960037	8.35462	-8.80689	3.13723e-07	3.05022e-05	7.08981
201170_s_at	BHLHE40	-0.939269	7.04436	-6.52074	1.09298e-05	0.000251268	3.54202
223413_s_at	LYAR	-0.899153	8.01711	-9.81072	8.02132e-08	1.52256e-05	8.43325
206653_at	POLR3G	-0.892067	7.19895	-9.11949	2.02796e-07	2.37692e-05	7.52112
200831_s_at	LOC100652751 /// LOC100653313 /// SCD	-0.887628	8.71157	-9.7721	8.43702e-08	1.57742e-05	8.38374
227700_x_at	ATAD3A	-0.881583	7.25467	-11.2467	1.35539e-08	5.72734e-06	10.1601
211708_s_at	SCD	-0.877588	6.95257	-9.95652	6.63745e-08	1.34819e-05	8.61862
201791_s_at	DHCR7	-0.877041	7.36023	-8.68398	3.73554e-07	3.31089e-05	6.9169
1555241_at	C8orf59	-0.876881	8.36585	-6.95512	5.28433e-06	0.000155721	4.27215
201790_s_at	DHCR7	-0.876374	7.42712	-7.5792	1.94414e-06	8.39513e-05	5.27408
202912_at	ADM	-0.867538	6.3903	-4.95443	0.000186066	0.00169466	0.689886
209233_at	EMG1	-0.865569	8.86324	-11.8932	6.45504e-09	4.54922e-06	10.8706
227179_at	STAU2	-0.863348	6.30531	-8.80563	3.1428e-07	3.05022e-05	7.08806
218681_s_at	SDF2L1	-0.853887	7.50188	-8.76571	3.32556e-07	3.14228e-05	7.03208
218984_at	PUS7	-0.847997	8.25756	-11.7905	7.24601e-09	4.57117e-06	10.7604
209218_at	SQLE	-0.845563	9.41435	-7.85621	1.26764e-06	6.44302e-05	5.70137
1552641_s_at	ATAD3A /// ATAD3B	-0.839921	6.14569	-10.1453	5.21031e-08	1.17204e-05	8.85511
211686_s_at	MAK16	-0.827044	9.23496	-9.44229	1.30691e-07	1.89461e-05	7.95405
213577_at	SQLE	-0.826563	7.01621	-6.59436	9.64566e-06	0.000232722	3.66767
236075_s_at	LOC100506676	-0.82618	8.4787	-9.95358	6.66267e-08	1.34819e-05	8.61491
235117_at	CHAC2	-0.824356	8.48199	-8.88546	2.80852e-07	2.87237e-05	7.19935
219037_at	RRP15	-0.817918	7.62778	-9.30829	1.56629e-07	2.01169e-05	7.77584
200800_s_at	HSPA1A /// HSPA1B	-0.815811	6.33782	-4.71293	0.000296358	0.00238164	0.222635
213562_s_at	SQLE	-0.806384	7.20995	-7.31886	2.93208e-06	0.000108059	4.86281
203712_at	KIAA0020	-0.801	7.82591	-11.4531	1.06571e-08	5.46754e-06	10.3912
218732_at	PTRH2	-0.798965	8.18715	-10.3951	3.80183e-08	1.03776e-05	9.16218
208152_s_at	DDX21	-0.79298	9.73893	-10.3628	3.9586e-08	1.03776e-05	9.12286
226410_at	CTU2	-0.790145	7.10294	-8.91198	2.70592e-07	2.84506e-05	7.23616
219068_x_at	ATAD3A	-0.784657	7.05861	-10.4363	3.61156e-08	1.03776e-05	9.21212
243529_at	MARS2	-0.782974	6.59736	-10.8911	2.06885e-08	7.92407e-06	9.75229
227237_x_at	ATAD3B	-0.781754	7.06405	-7.27926	3.12361e-06	0.000112356	4.79941
204615_x_at	IDI1	-0.781066	8.91169	-7.90379	1.17899e-06	6.22863e-05	5.77371
241716_at	HSPD1	-0.78087	6.21504	-5.76269	4.13411e-05	0.000593127	2.20321
204133_at	RRP9	-0.780119	6.8531	-9.92656	6.8996e-08	1.38308e-05	8.58073
219099_at	C12orf5	-0.779734	6.59284	-6.77248	7.15053e-06	0.000189348	3.96846
224654_at	DDX21	-0.778646	10.3822	-10.6286	2.84715e-08	9.39517e-06	9.44308
219098_at	MYBBP1A	-0.777246	7.41361	-10.2633	4.48624e-08	1.08483e-05	9.00101
202934_at	HK2	-0.774308	7.76322	-8.77293	3.29166e-07	3.13791e-05	7.04223
216913_s_at	RRP12	-0.770268	6.98727	-10.4492	3.55396e-08	1.03776e-05	9.22775
228050_at	UTP15	-0.765961	6.66402	-9.33575	1.50899e-07	1.99786e-05	7.81254
210512_s_at	VEGFA	-0.764422	8.11494	-6.30479	1.58377e-05	0.000312803	3.16896
211162_x_at	SCD	-0.759416	6.81361	-8.05291	9.41116e-07	5.56088e-05	5.99843
202581_at	HSPA1A /// HSPA1B	-0.758932	6.7936	-4.54047	0.000414894	0.00304553	-0.114582
208881_x_at	IDI1	-0.758865	8.88306	-7.81796	1.34396e-06	6.68833e-05	5.643
211016_x_at	HSPA4	-0.756574	8.48666	-8.93166	2.63237e-07	2.81482e-05	7.26342
228217_s_at	PSMG4	-0.756474	8.80878	-7.5631	1.99366e-06	8.41813e-05	5.24892
214358_at	ACACA	-0.755056	6.09052	-7.88888	1.20605e-06	6.32573e-05	5.75107
213427_at	RPP40	-0.752439	7.74217	-10.434	3.62199e-08	1.03776e-05	9.20931
205264_at	CD3EAP	-0.751218	7.12279	-8.75811	3.36157e-07	3.14858e-05	7.02141
221020_s_at	SLC25A32	-0.746316	8.63179	-8.88451	2.81225e-07	2.87237e-05	7.19804
218566_s_at	CHORDC1	-0.746301	9.24503	-6.35028	1.46397e-05	0.000300484	3.24809
224634_at	GPATCH4	-0.744007	8.43786	-9.53384	1.15611e-07	1.79692e-05	8.07459
208815_x_at	HSPA4	-0.73822	9.65333	-8.45313	5.20923e-07	3.86618e-05	6.58693
212168_at	RBM12	-0.736724	9.48178	-6.77836	7.08074e-06	0.000188459	3.97831
211015_s_at	HSPA4	-0.730464	9.42739	-7.73301	1.53136e-06	7.20309e-05	5.51264
223154_at	MRPL1	-0.728704	8.81906	-9.43706	1.31613e-07	1.89461e-05	7.94714
226923_at	SCFD2	-0.728422	7.13404	-9.19956	1.81667e-07	2.21397e-05	7.62967
225748_at	LTV1	-0.722391	7.98506	-8.83416	3.01876e-07	2.96062e-05	7.12792
201421_s_at	WDR77	-0.721844	8.21187	-10.2798	4.39385e-08	1.08326e-05	9.02129
213189_at	MINA	-0.719266	7.80693	-9.38756	1.40687e-07	1.92204e-05	7.88153
231094_s_at	MTHFD1L	-0.715265	6.67377	-7.00501	4.86911e-06	0.00014856	4.35428
209797_at	CNPY2	-0.715204	7.86373	-7.11431	4.07471e-06	0.000131196	4.53296
203737_s_at	PPRC1	-0.714858	7.70672	-8.79564	3.18751e-07	3.07968e-05	7.07407
236611_at	LOC100506676	-0.711901	7.01886	-8.56196	4.44994e-07	3.64301e-05	6.74334
207910_at	SCGB1D1	-0.708548	5.48735	-12.0382	5.49026e-09	4.20573e-06	11.0248
204027_s_at	METTL1	-0.70635	6.50163	-10.0725	5.71796e-08	1.2243e-05	8.76435
200894_s_at	FKBP4	-0.702766	7.91714	-8.8583	2.91784e-07	2.95211e-05	7.16157
204905_s_at	EEF1E1	-0.699155	9.87889	-10.7002	2.60815e-08	9.23261e-06	9.52808
241734_at	SRFBP1	-0.693439	6.76581	-8.16282	7.98482e-07	5.14314e-05	6.16216
223054_at	DNAJB11	-0.691845	8.81685	-8.6882	3.71313e-07	3.30705e-05	6.92286
200862_at	DHCR24	-0.690275	8.05347	-8.78872	3.2189e-07	3.08224e-05	7.06436
201144_s_at	EIF2S1	-0.685456	9.7328	-7.64812	1.7463e-06	7.8525e-05	5.38138
218837_s_at	UBE2D4	-0.684773	6.97903	-8.66162	3.85677e-07	3.39033e-05	6.88523
223055_s_at	XPO5	-0.684203	7.69827	-8.3738	5.84826e-07	4.16742e-05	6.47196
205217_at	TIMM8A	-0.683442	6.45935	-10.6324	2.83388e-08	9.39517e-06	9.44761
203612_at	BYSL	-0.680254	8.70234	-7.36012	2.74562e-06	0.000104047	4.92862
238662_at	ATPBD4	-0.677865	6.8524	-8.04037	9.59023e-07	5.62024e-05	5.97965
225967_s_at	C17orf89	-0.677443	10.006	-7.5789	1.94504e-06	8.39513e-05	5.27361
212218_s_at	FASN	-0.67728	7.71977	-7.99174	1.03191e-06	5.80932e-05	5.90662
219270_at	CHAC1	-0.672594	5.38821	-2.93908	0.0103737	0.0353318	-3.29309
205284_at	URB2	-0.672222	7.34844	-9.09798	2.08903e-07	2.41728e-05	7.49183
200598_s_at	HSP90B1 /// MIR3652	-0.672051	9.30482	-6.05202	2.46492e-05	0.00042094	2.72379
208863_s_at	SRSF1	-0.671665	9.75845	-8.53647	4.61663e-07	3.68181e-05	6.70684
220688_s_at	MRTO4	-0.670439	8.73692	-8.14721	8.17267e-07	5.24837e-05	6.139
227164_at	SRSF1	-0.670404	8.33148	-7.74263	1.50882e-06	7.14409e-05	5.52745
219006_at	NDUFAF4	-0.668797	9.07261	-8.69061	3.70039e-07	3.30705e-05	6.92627
202613_at	CTPS1	-0.668217	9.04156	-7.40582	2.55355e-06	9.88647e-05	5.00124
225195_at	DPH3	-0.665472	8.28817	-6.92794	5.52597e-06	0.000160823	4.22727
201573_s_at	ETF1	-0.665266	8.86947	-8.73887	3.45465e-07	3.18021e-05	6.99436
224932_at	CHCHD10	-0.662538	8.08105	-9.72268	9.00243e-08	1.59654e-05	8.32015
202138_x_at	AIMP2	-0.662261	9.41571	-8.46913	5.08954e-07	3.85744e-05	6.61002
216607_s_at	CYP51A1 /// LRRD1	-0.662247	6.17983	-5.33558	9.05651e-05	0.00101042	1.41386
201516_at	SRM	-0.660265	9.31834	-7.89638	1.19236e-06	6.28379e-05	5.76246
200670_at	XBP1	-0.659263	6.73271	-5.29324	9.80169e-05	0.00106557	1.3343
201420_s_at	WDR77	-0.659002	8.91693	-8.59519	4.24213e-07	3.52832e-05	6.79079
232181_at	PPARGC1B	-0.657629	6.18593	-6.92515	5.55149e-06	0.000161129	4.22264
222532_at	SRPRB	-0.657185	7.51529	-7.62443	1.8118e-06	8.02921e-05	5.34457
233970_s_at	TRMT6	-0.656908	8.30514	-10.0744	5.70423e-08	1.2243e-05	8.7667
209971_x_at	AIMP2	-0.656122	9.37877	-8.88883	2.79526e-07	2.87237e-05	7.20403
214662_at	WDR43	-0.656086	8.35251	-8.67512	3.78311e-07	3.33925e-05	6.90435
203023_at	NOP16	-0.653762	7.9627	-6.65451	8.71405e-06	0.000215331	3.76976
213188_s_at	MINA	-0.65355	8.04656	-7.96684	1.07149e-06	5.94905e-05	5.86909
214011_s_at	NOP16	-0.651909	8.36453	-8.05537	9.37643e-07	5.55566e-05	6.00212
238898_at	LOC100505730	-0.6514	6.42057	-6.86971	6.08374e-06	0.0001707	4.13073
227896_at	BCCIP	-0.651316	6.85546	-7.48743	2.24488e-06	9.1194e-05	5.13019
205135_s_at	NUFIP1	-0.647973	7.73167	-9.00598	2.37312e-07	2.65109e-05	7.3659
218238_at	GTPBP4	-0.647887	8.7186	-8.62276	4.07745e-07	3.4432e-05	6.83006
216449_x_at	HSP90B1	-0.647293	8.31114	-5.56763	5.89666e-05	0.000753217	1.84571
219960_s_at	UCHL5	-0.644415	9.14676	-8.26953	6.81672e-07	4.63148e-05	6.31958
229826_at	C3orf78	-0.644335	5.7241	-5.25358	0.000105575	0.00112325	1.25958
1554080_at	RQCD1	-0.642481	7.51624	-6.85339	6.25038e-06	0.000173659	4.10359
222837_s_at	NAA15	-0.642108	7.19318	-7.87789	1.22641e-06	6.32891e-05	5.73437
223617_x_at	ATAD3B	-0.640495	7.42021	-7.82081	1.33812e-06	6.67473e-05	5.64735
208744_x_at	HSPH1	-0.640246	8.80053	-5.79355	3.91011e-05	0.000572573	2.25929
219158_s_at	NAA15	-0.637095	8.02744	-6.75351	7.38055e-06	0.00019282	3.93665
202070_s_at	IDH3A	-0.634876	7.91908	-7.63049	1.7948e-06	7.98685e-05	5.354
227037_at	PLD6	-0.634476	6.07332	-6.36629	1.42408e-05	0.000295692	3.27588
210008_s_at	MRPS12	-0.632797	5.6968	-6.44178	1.25079e-05	0.000272367	3.40639
201923_at	PRDX4	-0.632021	9.97046	-8.87733	2.84076e-07	2.88775e-05	7.18806
224467_s_at	PDCD2L	-0.629591	8.17994	-7.9758	1.05707e-06	5.90444e-05	5.8826
1555243_x_at	C8orf59	-0.629207	8.5751	-4.81685	0.000242363	0.00205716	0.424447
220865_s_at	PDSS1	-0.628257	8.3913	-9.47534	1.25019e-07	1.8752e-05	7.99769
201872_s_at	ABCE1	-0.62794	9.99039	-7.87014	1.24098e-06	6.36789e-05	5.72258
218488_at	EIF2B3	-0.627429	8.09643	-8.49382	4.91047e-07	3.77508e-05	6.64559
224632_at	GPATCH4	-0.626801	7.40998	-8.91499	2.69454e-07	2.84506e-05	7.24033
201586_s_at	SFPQ	-0.625494	10.8713	-6.47506	1.18155e-05	0.000264837	3.46366
200832_s_at	SCD	-0.624606	10.4874	-5.47153	7.03719e-05	0.000849207	1.66773
235783_at	MRTO4	-0.623327	7.04072	-7.67582	1.67288e-06	7.65066e-05	5.42432
202069_s_at	IDH3A	-0.623303	9.03531	-8.19554	7.60576e-07	4.95854e-05	6.21058
200988_s_at	PSME3	-0.619581	7.27115	-8.38948	5.71568e-07	4.08652e-05	6.49475
224331_s_at	MRPL36	-0.619285	9.9975	-7.83583	1.30771e-06	6.55354e-05	5.6703
201585_s_at	SFPQ	-0.61922	9.98284	-6.11266	2.21495e-05	0.000389732	2.83142
206976_s_at	HSPH1	-0.617644	10.2433	-6.33458	1.50422e-05	0.000304953	3.2208
209852_x_at	PSME3	-0.616991	9.41657	-8.32288	6.30171e-07	4.34187e-05	6.39771
221931_s_at	SEH1L	-0.614834	10.0935	-8.55561	4.49087e-07	3.65768e-05	6.73425
225788_at	RRP36	-0.613273	8.46459	-7.26542	3.19364e-06	0.000114065	4.7772
212432_at	GRPEL1	-0.613113	8.7726	-8.19708	7.58835e-07	4.95854e-05	6.21286
209853_s_at	PSME3	-0.612223	8.84833	-8.35813	5.98406e-07	4.19451e-05	6.44914
225291_at	PNPT1	-0.611767	9.12329	-7.57512	1.95658e-06	8.39513e-05	5.2677
201323_at	EBNA1BP2	-0.610435	9.9965	-8.46378	5.12925e-07	3.86554e-05	6.6023
212110_at	SLC39A14	-0.609829	8.18126	-8.71712	3.56321e-07	3.25222e-05	6.9637
212722_s_at	JMJD6	-0.609519	6.90985	-6.82397	6.56313e-06	0.000179372	4.05456
1554086_at	TUBGCP3	-0.609173	6.58628	-6.40142	1.3405e-05	0.000284396	3.33672
204233_s_at	CHKA	-0.608259	6.32852	-7.96567	1.07338e-06	5.94905e-05	5.86734
222703_s_at	YRDC	-0.607684	8.15688	-9.34188	1.49653e-07	1.99373e-05	7.82071
212333_at	FAM98A	-0.605171	8.10322	-6.95417	5.29257e-06	0.000155721	4.27059
203721_s_at	UTP18	-0.604938	10.1696	-9.07932	2.14362e-07	2.44567e-05	7.46637
1555815_a_at	L3MBTL2	-0.601401	7.02447	-7.56278	1.99467e-06	8.41813e-05	5.24842
212009_s_at	STIP1	-0.597609	9.34522	-7.04754	4.54219e-06	0.000142853	4.42401
227936_at	TMEM68	-0.59694	6.4818	-8.05701	9.35331e-07	5.55566e-05	6.00458
213330_s_at	STIP1	-0.596093	9.87017	-6.34333	1.48164e-05	0.000301597	3.23602
214764_at	RRP15	-0.594777	6.14106	-7.56515	1.98727e-06	8.41813e-05	5.25213
209246_at	ABCF2	-0.593917	6.51936	-9.44184	1.30769e-07	1.89461e-05	7.95346
200895_s_at	FKBP4	-0.593223	8.99338	-7.76108	1.46656e-06	7.0075e-05	5.55583
1554678_s_at	HNRPDL	-0.592981	9.94724	-6.77675	7.09976e-06	0.000188469	3.97562
202314_at	CYP51A1 /// LRRD1	-0.592514	6.75581	-5.2041	0.000115858	0.00119668	1.1661
228053_s_at	TOMM5	-0.59134	10.4721	-7.25449	3.25005e-06	0.000114692	4.75965
223742_at	MRPL4	-0.591039	6.59392	-7.63842	1.77283e-06	7.9385e-05	5.36631
200987_x_at	PSME3	-0.590769	9.07358	-8.16921	7.90925e-07	5.10981e-05	6.17163
235244_at	CCDC58	-0.59076	6.46371	-3.43366	0.00381206	0.0163106	-2.31794
209067_s_at	HNRPDL	-0.589674	10.7814	-8.21911	7.34437e-07	4.85569e-05	6.24539
207628_s_at	WBSCR22	-0.587644	9.01648	-9.10339	2.07349e-07	2.41708e-05	7.49921
223156_at	MRPS23	-0.586616	9.5032	-8.3952	5.66816e-07	4.0661e-05	6.50305
219952_s_at	MCOLN1	0.585109	6.00156	7.46765	2.31593e-06	9.31976e-05	5.09901
224609_at	SLC44A2	0.585131	6.92466	7.63084	1.79384e-06	7.98685e-05	5.35453
229423_at	CHEK1	0.585173	5.40596	5.77682	4.02994e-05	0.000583653	2.2289
228817_at	ALG9	0.586101	7.3327	8.5539	4.50197e-07	3.65768e-05	6.7318
203249_at	EZH1	0.586821	7.06652	8.26459	6.86658e-07	4.63148e-05	6.31233
238429_at	TMEM71	0.587195	6.05603	5.57326	5.83604e-05	0.000748456	1.85611
223084_s_at	CCNDBP1	0.587537	8.704	8.74943	3.40322e-07	3.16274e-05	7.00922
218851_s_at	SFT2D3 /// WDR33	0.587709	6.01276	6.31705	1.55051e-05	0.000308793	3.19031
221589_s_at	ALDH6A1	0.587853	7.53784	8.08317	8.99347e-07	5.49575e-05	6.04367
213195_at	C17orf108	0.588672	5.77384	6.30883	1.57274e-05	0.000311772	3.17599
219724_s_at	TESPA1	0.590133	7.21717	7.66371	1.70458e-06	7.74608e-05	5.40556
223242_s_at	MFSD11	0.590201	7.52677	6.53973	1.05823e-05	0.000244328	3.5745
1559050_at	HCG27	0.590739	5.19713	5.45852	7.20846e-05	0.000860285	1.64353
213527_s_at	ZNF688	0.59117	6.74444	7.8123	1.35567e-06	6.71542e-05	5.63434
209172_s_at	CENPF	0.59143	8.36638	6.38042	1.38983e-05	0.000290859	3.30037
226530_at	BMF	0.591521	5.45506	5.5609	5.96988e-05	0.000759478	1.83329
204193_at	CHKB	0.591798	7.42417	7.98605	1.04082e-06	5.83496e-05	5.89805
203409_at	DDB2	0.592208	8.13727	8.01434	9.97344e-07	5.73513e-05	5.94059
205856_at	SLC14A1	0.592948	5.63572	6.26453	1.6984e-05	0.00032687	3.09865
221954_at	C20orf111	0.593081	7.68144	7.69245	1.63036e-06	7.48815e-05	5.45004
213444_at	ZNF862	0.594322	6.06076	8.09368	8.85306e-07	5.47557e-05	6.05935
226358_at	APH1B	0.594588	6.48036	7.80987	1.36072e-06	6.72489e-05	5.63063
209414_at	FZR1	0.594767	5.83774	8.99617	2.40576e-07	2.65985e-05	7.3524
227252_at	LRP10	0.595156	5.63477	5.64363	5.13153e-05	0.000683641	1.98562
212745_s_at	BBS4	0.595744	6.55683	7.15356	3.82367e-06	0.000127137	4.59672
205929_at	GPA33	0.595779	6.29924	5.63024	5.25849e-05	0.000697092	1.96101
227049_at	ZADH2	0.595869	7.27456	8.45519	5.19369e-07	3.86618e-05	6.5899
229590_at	RPL13 /// SNORD68	0.596255	7.9405	8.84956	2.95395e-07	2.96062e-05	7.1494
212244_at	GCOM1 /// POLR2M	0.596587	8.93507	8.8447	2.97425e-07	2.96062e-05	7.14262
203882_at	IRF9	0.596838	6.83112	8.00287	1.01473e-06	5.75793e-05	5.92336
1558693_s_at	C1orf85	0.596976	6.42458	7.13359	3.94931e-06	0.000129326	4.5643
1555680_a_at	SMOX	0.59723	5.61808	5.96541	2.87409e-05	0.000468842	2.56919
226852_at	MTA3	0.597639	6.3889	7.41329	2.52352e-06	9.81658e-05	5.01308
218983_at	C1RL	0.598005	5.65609	5.73827	4.32087e-05	0.000609726	2.15872
219777_at	GIMAP6	0.598339	7.86374	7.62888	1.79929e-06	7.99028e-05	5.3515
204090_at	STK19	0.598872	8.32235	8.26002	6.91306e-07	4.63369e-05	6.30562
212854_x_at	NBPF10	0.598936	9.82607	7.96285	1.07798e-06	5.95096e-05	5.86307
236629_at	IBA57	0.599452	5.64977	8.85422	2.93462e-07	2.95515e-05	7.15589
223407_at	C16orf48	0.599979	6.23419	6.17362	1.99025e-05	0.000363619	2.93908
226055_at	ARRDC2	0.60015	6.77677	9.28833	1.60936e-07	2.01866e-05	7.74911
226842_at	FBXL20	0.601276	7.11174	8.65116	3.91491e-07	3.40443e-05	6.8704
206649_s_at	TFE3	0.602318	6.44784	7.40306	2.56473e-06	9.89405e-05	4.99686
225249_at	SPPL2B	0.60281	6.26586	8.59487	4.24405e-07	3.52832e-05	6.79034
226835_s_at	ZNFX1-AS1	0.602819	11.4138	6.42505	1.28721e-05	0.00027637	3.37753
218348_s_at	ZC3H7A	0.602967	8.49099	7.13068	3.96793e-06	0.000129344	4.55959
217799_x_at	UBE2H	0.603442	6.81056	8.94959	2.56722e-07	2.79473e-05	7.2882
204078_at	LEPREL4	0.603706	7.04123	5.17284	0.000122885	0.00124819	1.10687
235916_at	YPEL4	0.603788	4.72596	4.56797	0.000393134	0.00293196	-0.0606229
226692_at	C15orf63 /// MIR1282 /// SERF2	0.603918	7.19751	6.27808	1.65889e-05	0.000322005	3.12233
230209_at	ZXDC	0.604247	6.05992	6.33246	1.50974e-05	0.000305368	3.21712
229838_at	NUCB2	0.60426	9.40019	7.42219	2.48825e-06	9.73913e-05	5.02717
203292_s_at	VPS11	0.604562	7.1103	7.37706	2.67272e-06	0.000102331	4.95557
221878_at	C2orf68	0.604713	7.01795	7.94875	1.10124e-06	6.02695e-05	5.84178
226897_s_at	ZC3H7A	0.605154	7.56019	7.31053	2.97133e-06	0.000108944	4.84949
239762_at	LOC286437	0.605466	6.30393	2.77382	0.0144493	0.0456306	-3.61151
202553_s_at	SYF2	0.605822	9.10077	9.16333	1.90923e-07	2.28777e-05	7.58065
226246_at	KCTD1	0.605892	6.85663	3.44126	0.00375368	0.016138	-2.30278
224910_at	CARHSP1	0.606425	8.3727	9.40166	1.38038e-07	1.92204e-05	7.90024
36566_at	CTNS	0.606905	6.31067	8.05685	9.35564e-07	5.55566e-05	6.00433
227969_at	PCBP1-AS1	0.606918	5.95393	6.6884	8.23124e-06	0.000207348	3.82705
219831_at	CDKL3	0.607296	6.48348	6.16245	2.02957e-05	0.00036705	2.91939
1561666_a_at	KIAA1908	0.608236	5.68974	6.41735	1.30432e-05	0.000278926	3.36425
223493_at	FBXO4	0.608485	7.6026	7.56632	1.98366e-06	8.41813e-05	5.25395
230388_s_at	KANSL1-AS1	0.60851	6.94683	6.6727	8.4514e-06	0.000210784	3.80052
200743_s_at	TPP1	0.608967	8.7946	10.0348	6.00123e-08	1.26196e-05	8.71712
208998_at	UCP2	0.609798	10.8116	8.3478	6.07531e-07	4.2446e-05	6.43409
204691_x_at	PLA2G6	0.610489	8.11866	5.48376	6.88011e-05	0.000833267	1.69045
202105_at	IGBP1	0.611662	9.0383	9.97344	6.49403e-08	1.33933e-05	8.63998
1556176_at	TAF8	0.612378	6.61004	6.7997	6.83342e-06	0.000184365	4.01402
207339_s_at	LTB	0.612436	9.29123	5.22749	0.000110872	0.00116231	1.21034
220387_s_at	HHLA3	0.612447	6.74216	7.4307	2.45498e-06	9.6441e-05	5.04065
231008_at	UNC5CL	0.612511	6.52216	3.98747	0.00124427	0.00693395	-1.21093
209447_at	SYNE1	0.61286	5.97082	7.79597	1.39003e-06	6.77607e-05	5.60935
203981_s_at	ABCD4	0.613873	7.99957	10.2015	4.85114e-08	1.131e-05	8.92479
1552332_at	TRIOBP	0.614404	6.08728	6.47258	1.18658e-05	0.000264837	3.45939
224741_x_at	GAS5 /// SNORD44 /// SNORD47 /// SNORD76 /// SNORD77 /// SNORD79 /// SNORD80 /// SNORD81	0.615143	11.2873	6.47171	1.18834e-05	0.000264877	3.4579
224841_x_at	GAS5 /// SNORD44 /// SNORD47 /// SNORD76 /// SNORD77 /// SNORD79 /// SNORD80 /// SNORD81	0.615477	11.2941	6.93426	5.46874e-06	0.000159374	4.23772
225899_x_at	FLJ45340 /// FLJ45445 /// LOC100128326 /// LOC100132050 /// LOC100287894 /// LOC100289306 /// LOC100506479 /// LOC100508632 /// LOC100652945 /// LOC100653241 /// LOC100653346 /// LOC729737	0.615735	7.37957	9.65524	9.83956e-08	1.65938e-05	8.23293
235522_at	CLEC2D	0.616641	4.84609	3.70425	0.00220265	0.0107252	-1.77731
205090_s_at	NAGPA	0.616864	6.41061	6.91667	5.62957e-06	0.000162515	4.20862
226577_at	PSEN1	0.617691	6.6626	9.57083	1.10051e-07	1.76156e-05	8.12301
226012_at	ANKRD11	0.617855	8.132	7.15269	3.8291e-06	0.000127137	4.5953
209002_s_at	CALCOCO1	0.617947	7.09505	7.16052	3.7809e-06	0.000126318	4.608
1554250_s_at	TRIM73	0.61874	7.54188	8.21791	7.35744e-07	4.85569e-05	6.24362
209341_s_at	IKBKB	0.61879	8.27316	9.30356	1.57637e-07	2.0126e-05	7.76952
219020_at	HS1BP3	0.619601	6.29203	6.02129	2.60264e-05	0.000434767	2.66906
232412_at	FBXL20	0.619647	6.32844	8.00456	1.01216e-06	5.75793e-05	5.92589
235383_at	MYO7B	0.619681	6.87091	8.01172	1.00129e-06	5.7424e-05	5.93666
213375_s_at	N4BP2L1	0.620195	8.37288	6.07454	2.36879e-05	0.000409413	2.76383
207485_x_at	BTN3A1	0.620626	6.56396	8.63482	4.00759e-07	3.41503e-05	6.8472
225272_at	SAT2	0.621757	5.7282	5.25069	0.000106147	0.00112766	1.25414
238628_s_at	TRAPPC2L	0.622535	5.90127	7.14879	3.85332e-06	0.000127743	4.58898
204828_at	RAD9A	0.622785	7.44207	8.74355	3.43176e-07	3.17275e-05	7.00094
200905_x_at	HLA-E	0.623267	9.76712	8.26616	6.85067e-07	4.63148e-05	6.31464
226850_at	SUMF1	0.623815	6.73064	8.36918	5.88799e-07	4.17277e-05	6.46523
212672_at	ATM	0.625081	7.56519	9.32242	1.53651e-07	1.99786e-05	7.79474
212805_at	PRUNE2	0.625513	6.79731	5.34722	8.86217e-05	0.000998343	1.43568
211068_x_at	FAM21A /// FAM21C	0.625755	8.32638	8.93019	2.63779e-07	2.81482e-05	7.26138
215434_x_at	LOC100288142 /// NBPF1 /// NBPF10 /// NBPF8	0.627218	7.52434	6.26398	1.70001e-05	0.00032687	3.0977
214176_s_at	PBXIP1	0.627746	5.55428	6.90744	5.71592e-06	0.000164344	4.19334
207237_at	KCNA3	0.628284	5.34501	7.11353	4.0798e-06	0.000131196	4.5317
1556178_x_at	TAF8	0.629307	7.25873	8.64261	3.96313e-07	3.40443e-05	6.85826
214290_s_at	HIST2H2AA3 /// HIST2H2AA4	0.629939	8.79384	5.07573	0.000147667	0.00143161	0.922167
201581_at	TMX4	0.63034	8.52698	6.59478	9.63879e-06	0.000232722	3.66839
218125_s_at	CCDC25	0.632005	7.66151	6.66794	8.51936e-06	0.00021174	3.79247
1556097_at	HOMER2	0.632568	5.48694	3.46638	0.00356715	0.0154976	-2.2527
206583_at	ZNF673	0.633309	7.23983	9.48657	1.23152e-07	1.8734e-05	8.01248
204563_at	SELL	0.633781	7.84809	5.82662	3.68406e-05	0.000549892	2.31924
228054_at	TMEM44	0.635115	5.94612	9.4054	1.37343e-07	1.92204e-05	7.90521
236832_at	ADCY10P1	0.635254	5.43368	4.3891	0.00055886	0.00380603	-0.412678
229304_s_at	MLF1IP	0.636175	7.3809	8.89092	2.78704e-07	2.87237e-05	7.20694
217989_at	HSD17B11	0.636246	8.98622	9.7457	8.73421e-08	1.57742e-05	8.34981
235533_at	COX19	0.636913	5.99716	8.42502	5.42681e-07	3.91918e-05	6.54628
203894_at	TUBG2	0.63709	6.04922	7.9932	1.02965e-06	5.80932e-05	5.90881
228415_at	AP1S2	0.638427	7.95846	10.3271	4.13991e-08	1.05711e-05	9.07927
228832_at	FLJ20021	0.638534	5.07748	5.89247	3.27361e-05	0.000511403	2.43816
205992_s_at	IL15	0.638626	6.23853	7.93751	1.12015e-06	6.05361e-05	5.82479
202094_at	BIRC5	0.639025	8.91189	9.26059	1.67131e-07	2.08418e-05	7.71189
239937_at	ZNF207	0.639715	7.66638	7.30668	2.98964e-06	0.000109428	4.84333
218168_s_at	ADCK3	0.64139	8.10523	8.42974	5.3896e-07	3.9187e-05	6.55312
216338_s_at	YIPF3	0.64185	8.03612	8.68769	3.71579e-07	3.30705e-05	6.92215
236016_at	SMARCE1	0.643167	7.63534	9.57691	1.09165e-07	1.76051e-05	8.13096
208997_s_at	UCP2	0.643622	9.00028	8.06397	9.25622e-07	5.55566e-05	6.01498
1554614_a_at	PTBP2	0.643934	6.40631	8.13426	8.332e-07	5.27177e-05	6.11977
218282_at	EDEM2	0.643966	7.30794	8.22476	7.28316e-07	4.83643e-05	6.25372
210387_at	HIST1H2BC /// HIST1H2BE /// HIST1H2BF /// HIST1H2BG /// HIST1H2BI	0.644815	5.99154	3.72412	0.00211586	0.0104066	-1.73755
235309_at	RPS15A	0.646206	7.05407	7.53806	2.07334e-06	8.60177e-05	5.20972
213223_at	RPL28	0.64629	7.9953	7.65752	1.721e-06	7.77133e-05	5.39597
204290_s_at	ALDH6A1	0.646835	7.42851	8.10247	8.73737e-07	5.4479e-05	6.07245
226149_at	SNHG11 /// SNORA39 /// SNORA60	0.647247	7.15921	8.88878	2.79546e-07	2.87237e-05	7.20396
237863_at	TMPO	0.648857	5.05529	7.88081	1.22097e-06	6.32573e-05	5.73881
225875_s_at	NIPAL3	0.649002	6.78529	9.30948	1.56374e-07	2.01169e-05	7.77744
221769_at	SPSB3	0.649457	6.1298	8.18749	7.69717e-07	5.00293e-05	6.19869
213130_at	ZNF473	0.650195	7.12009	8.64516	3.94866e-07	3.40443e-05	6.86189
226676_at	ZNF521	0.650846	6.73651	6.43757	1.25986e-05	0.000273232	3.39913
225876_at	NIPAL3	0.65201	7.65674	9.50019	1.20927e-07	1.85268e-05	8.03041
204547_at	RAB40B	0.652269	6.39262	7.28206	3.10968e-06	0.0001121	4.80389
202782_s_at	INPP5K	0.652756	6.88319	9.39815	1.38692e-07	1.92204e-05	7.89559
201384_s_at	NBR1	0.65302	8.78502	9.03202	2.28879e-07	2.59748e-05	7.40165
219889_at	FRAT1	0.653217	6.77584	6.44714	1.23937e-05	0.000270981	3.41561
225487_at	TMEM18	0.65322	6.58587	10.6896	2.64191e-08	9.23261e-06	9.51562
228275_at	LOC100505687	0.653369	6.71571	6.48305	1.16554e-05	0.000262878	3.47738
215082_at	ELOVL5	0.654878	6.17812	5.95059	2.95094e-05	0.000476976	2.54263
222421_at	UBE2H	0.655961	7.74546	8.4709	5.0765e-07	3.85744e-05	6.61257
226673_at	SH2D3C	0.656576	6.97411	7.12142	4.02795e-06	0.000130507	4.54453
232102_at	METTL6	0.657572	4.97327	5.81285	3.77654e-05	0.00056045	2.29428
225803_at	FBXO32	0.657944	5.00936	6.85143	6.27075e-06	0.000173774	4.10032
238790_at	LOC374443	0.65815	4.96849	5.49579	6.72926e-05	0.000820091	1.71276
211692_s_at	BBC3	0.658787	5.67045	9.22889	1.7452e-07	2.15494e-05	7.66925
209398_at	HIST1H1C	0.659373	6.27824	6.75389	7.37593e-06	0.00019282	3.93728
225630_at	EEPD1	0.659507	7.52882	4.72133	0.000291568	0.00235107	0.238978
212406_s_at	PCMTD2	0.660398	9.68588	9.47813	1.24553e-07	1.8752e-05	8.00136
215009_s_at	THAP9-AS1	0.661597	9.07178	6.98935	4.9956e-06	0.000150281	4.32854
213225_at	PPM1B	0.661876	7.89815	8.47475	5.04816e-07	3.85331e-05	6.61813
226245_at	KCTD1	0.662931	7.30048	4.43371	0.000511772	0.00356164	-0.324642
226404_at	RBM39	0.664264	6.13689	11.3174	1.24779e-08	5.70392e-06	10.2397
204083_s_at	TPM2	0.666414	5.16658	6.8016	6.81185e-06	0.000184014	4.0172
213300_at	ATG2A	0.670258	6.93693	8.53226	4.64481e-07	3.68181e-05	6.7008
238476_at	CREBRF	0.670325	5.75662	8.64854	3.92963e-07	3.40443e-05	6.86668
210346_s_at	CLK4	0.67068	7.6442	10.1625	5.0975e-08	1.16315e-05	8.87647
218380_at	LOC728392	0.670773	6.77162	9.38907	1.40401e-07	1.92204e-05	7.88354
225058_at	GPR108	0.670995	7.91964	7.40012	2.57672e-06	9.90467e-05	4.99219
223188_at	SMG9	0.671513	7.47086	9.72233	9.00655e-08	1.59654e-05	8.31971
241367_at	TEX19	0.673094	8.84343	8.26487	6.86372e-07	4.63148e-05	6.31274
227325_at	PRR24	0.673263	7.97942	8.12955	8.39075e-07	5.2778e-05	6.11278
205125_at	PLCD1	0.673568	5.66089	5.621	5.34794e-05	0.000704336	1.94403
224912_at	TTC7A	0.673697	7.43575	7.60547	1.86607e-06	8.16472e-05	5.31506
226677_at	ZNF521	0.674093	6.38098	5.58361	5.72647e-05	0.000738407	1.87519
213474_at	KCTD7 /// RABGEF1	0.674122	6.4155	10.2868	4.35516e-08	1.08326e-05	9.0299
210647_x_at	PLA2G6	0.674808	6.70174	8.97038	2.49376e-07	2.72901e-05	7.3169
204346_s_at	RASSF1	0.675092	6.63585	9.46466	1.26822e-07	1.88904e-05	7.9836
219961_s_at	PLK1S1	0.676574	7.49206	9.61942	1.03173e-07	1.67648e-05	8.18639
218371_s_at	PSPC1	0.678055	7.89593	8.03412	9.6807e-07	5.64243e-05	5.97029
202365_at	UNC119B	0.67828	8.99729	10.6649	2.72297e-08	9.27064e-06	9.48632
209460_at	ABAT	0.680251	6.11727	7.93986	1.11617e-06	6.05361e-05	5.82834
235556_at	CREBRF	0.680343	5.54501	7.92647	1.13907e-06	6.10797e-05	5.80808
212675_s_at	CEP68	0.680784	8.63045	8.83806	3.00219e-07	2.96062e-05	7.13337
202465_at	PCOLCE	0.681076	6.20999	8.7626	3.34023e-07	3.14231e-05	7.02772
205383_s_at	ZBTB20	0.681185	6.0779	8.73502	3.47364e-07	3.18402e-05	6.98893
244189_at	TTC28-AS1	0.681986	7.67497	8.74882	3.40618e-07	3.16274e-05	7.00835
222614_at	RWDD2B	0.68202	6.562	8.36677	5.90875e-07	4.17277e-05	6.46173
221588_x_at	ALDH6A1	0.682159	7.31756	8.43535	5.34579e-07	3.91337e-05	6.56123
1554704_at	ATP8B3	0.682446	6.7832	5.49034	6.79719e-05	0.000826959	1.70265
214762_at	ATP6V1G2	0.683633	5.94518	6.78941	6.9515e-06	0.000186612	3.99681
202386_s_at	KIAA0430	0.683808	8.21129	8.94431	2.58622e-07	2.79473e-05	7.2809
212613_at	BTN3A2	0.684029	7.99668	9.62016	1.03071e-07	1.67648e-05	8.18736
225175_s_at	SLC44A2	0.68455	6.30519	7.79877	1.38406e-06	6.77607e-05	5.61365
227626_at	PAQR8	0.685712	7.74721	10.0231	6.09198e-08	1.26861e-05	8.70245
1557674_s_at	EFCAB2	0.686003	4.79565	6.39357	1.35873e-05	0.000287128	3.32313
223141_at	UCK1	0.686495	8.30681	9.09351	2.10199e-07	2.41728e-05	7.48573
1570253_a_at	RHEBL1	0.686787	5.55546	6.181	1.96469e-05	0.000360793	2.95208
201236_s_at	BTG2	0.687156	6.99228	7.18841	3.61446e-06	0.000122731	4.65314
228646_at	PPP1R1C	0.688008	7.09269	7.10347	4.14703e-06	0.000132959	4.51531
224318_s_at	KANSL3	0.689428	9.13591	10.2607	4.50136e-08	1.08483e-05	8.99773
213215_at	AP3S2 /// C15orf38-AP3S2	0.68975	6.42896	8.98574	2.44093e-07	2.6849e-05	7.33806
1552422_at	C10orf25	0.689761	6.6265	8.52206	4.71375e-07	3.68181e-05	6.68618
229305_at	MLF1IP	0.690172	7.65159	9.43803	1.31441e-07	1.89461e-05	7.94843
222777_s_at	WHSC1	0.690435	7.94515	10.3128	4.21542e-08	1.06372e-05	9.06167
202014_at	PPP1R15A	0.690509	6.07463	7.31296	2.95984e-06	0.000108718	4.85337
219531_at	CEP72	0.691045	7.15765	9.76051	8.56605e-08	1.57742e-05	8.36887
219113_x_at	HSD17B14	0.691061	6.3706	5.90705	3.18935e-05	0.000502633	2.46441
204820_s_at	BTN3A2 /// BTN3A3	0.691251	9.23392	9.00766	2.36758e-07	2.65109e-05	7.36821
224785_at	FAM100B	0.691822	8.7445	6.39287	1.36038e-05	0.000287193	3.32191
226665_at	AHSA2	0.692186	7.51563	7.55435	2.02115e-06	8.46713e-05	5.23523
218858_at	DEPTOR	0.692808	4.93914	6.76254	7.27011e-06	0.000191804	3.9518
202781_s_at	INPP5K	0.692836	6.7491	10.0661	5.76502e-08	1.2243e-05	8.75634
1558754_at	ZNF763	0.695349	5.47995	7.54606	2.04754e-06	8.54428e-05	5.22225
218683_at	PTBP2	0.697258	8.24548	9.74418	8.75158e-08	1.57742e-05	8.34786
227930_at	EIF2C4	0.699745	7.00057	10.1177	5.39703e-08	1.19341e-05	8.82075
212347_x_at	MIR4800 /// MXD4	0.699774	7.15935	10.6918	2.63498e-08	9.23261e-06	9.51817
213391_at	DPY19L4	0.699803	7.3443	9.70886	9.16752e-08	1.61024e-05	8.30233
217122_s_at	SLC35E2 /// SLC35E2B	0.700758	10.326	11.5614	9.40586e-09	5.17298e-06	10.5109
230479_at	EIF3F	0.700773	6.45444	7.57564	1.95497e-06	8.39513e-05	5.26852
200632_s_at	NDRG1	0.702673	7.39715	4.89354	0.0002091	0.00184872	0.572658
227270_at	FAM200B	0.702806	6.57842	9.75333	8.64716e-08	1.57742e-05	8.35963
213261_at	TRANK1	0.705854	6.22152	7.65912	1.71675e-06	7.76848e-05	5.39844
228519_x_at	CIRBP	0.707289	7.32147	8.54766	4.54264e-07	3.66297e-05	6.72288
227420_at	TNFAIP8L1	0.707874	7.00588	9.12177	2.0216e-07	2.37692e-05	7.52422
218603_at	HECA	0.708011	8.45224	9.2948	1.59526e-07	2.01866e-05	7.75779
236583_at	GIMAP1	0.708369	5.20081	6.47925	1.17311e-05	0.000263584	3.47087
239047_at	FAM122C	0.708574	5.64377	6.71629	7.85488e-06	0.000202987	3.87407
205518_s_at	CMAHP	0.709289	7.33817	6.28318	1.64425e-05	0.000319742	3.13125
230283_at	NEURL2	0.709345	5.10177	8.08982	8.90438e-07	5.4844e-05	6.05359
225401_at	C1orf85	0.710811	6.91628	8.36615	5.91413e-07	4.17277e-05	6.46082
232191_at	ERVH48-1	0.711646	6.49578	7.5763	1.95296e-06	8.39513e-05	5.26956
237304_at	SYCE2	0.712465	6.50686	9.17699	1.87377e-07	2.27064e-05	7.59915
37028_at	PPP1R15A	0.715423	6.94279	7.00602	4.86106e-06	0.00014856	4.35594
224497_x_at	HSD17B14	0.717065	6.4435	7.78075	1.42288e-06	6.90481e-05	5.58603
219351_at	TRAPPC2	0.717961	8.77071	9.21859	1.76996e-07	2.16937e-05	7.65536
1556242_a_at	LOC100310756	0.718766	6.82547	7.34022	2.83395e-06	0.00010581	4.89691
205904_at	MICA	0.719561	6.43808	5.70496	4.58982e-05	0.000634319	2.09793
236798_at	LOC100505687	0.720815	7.00793	8.90679	2.72568e-07	2.85185e-05	7.22897
244293_at	UQCRB	0.722804	5.63945	8.09499	8.83562e-07	5.47557e-05	6.06131
212457_at	TFE3	0.723189	8.02919	9.51847	1.18008e-07	1.82097e-05	8.05443
228980_at	RAD51L3-RFFL /// RFFL	0.724521	7.50068	7.88378	1.21545e-06	6.32573e-05	5.74333
213797_at	RSAD2	0.724958	5.57023	7.84604	1.28747e-06	6.48418e-05	5.68587
224783_at	FAM100B	0.725146	8.66949	7.90998	1.16796e-06	6.18558e-05	5.78309
209846_s_at	BTN3A2	0.725485	8.79987	8.60722	4.16946e-07	3.49969e-05	6.80793
202227_s_at	BRD8	0.726729	9.33183	9.54102	1.14509e-07	1.79692e-05	8.084
228722_at	PRMT2	0.727716	6.4393	11.2427	1.36181e-08	5.72734e-06	10.1556
210487_at	DNTT	0.728824	6.80439	4.70704	0.000299771	0.00239974	0.211152
228713_s_at	HSD17B14	0.728852	5.92004	8.33193	6.21845e-07	4.33051e-05	6.41094
219477_s_at	MRPS31P3 /// THSD1 /// THSD1P1 /// TPTE2P2	0.730299	7.0655	7.50376	2.18798e-06	8.92207e-05	5.15588
210589_s_at	GBAP1	0.732659	7.05592	9.16778	1.89762e-07	2.28663e-05	7.58667
235259_at	PACRGL	0.733182	6.28715	7.1443	3.8814e-06	0.00012808	4.5817
218471_s_at	BBS1	0.733439	7.0481	7.70049	1.6102e-06	7.41142e-05	5.46248
232753_at	ZNF346	0.733906	5.47102	9.32225	1.53689e-07	1.99786e-05	7.7945
226986_at	WIPI2	0.735214	7.12721	11.1146	1.58407e-08	6.53399e-06	10.01
207156_at	HIST1H2AG /// HIST1H2AH /// HIST1H2AI /// HIST1H2AK /// HIST1H2AL /// HIST1H2AM	0.736423	5.25203	6.22818	1.80931e-05	0.000341017	3.035
235478_at	DCLRE1C	0.737132	6.24174	9.36458	1.45123e-07	1.94547e-05	7.85097
228291_s_at	PLK1S1	0.737208	8.4394	9.69723	9.30902e-08	1.61024e-05	8.28731
212914_at	CBX7	0.737391	6.14725	11.4092	1.12123e-08	5.59283e-06	10.3424
228751_at	CLK4	0.739215	6.28555	9.291	1.60351e-07	2.01866e-05	7.7527
221986_s_at	KLHL24	0.739654	5.53899	6.70533	8.00058e-06	0.000204566	3.85561
212594_at	MIR4680 /// PDCD4	0.74132	7.42596	7.45805	2.35122e-06	9.39131e-05	5.08387
225446_at	BRWD1	0.741365	8.39924	9.62866	1.01918e-07	1.67648e-05	8.19841
217988_at	CCNB1IP1	0.745975	9.63927	7.88363	1.21573e-06	6.32573e-05	5.7431
219833_s_at	EFHC1	0.74766	5.8505	10.3984	3.78659e-08	1.03776e-05	9.16609
202455_at	HDAC5	0.749249	6.13355	8.83319	3.02288e-07	2.96062e-05	7.12657
235427_at	CFLAR	0.750433	5.24202	9.392	1.39848e-07	1.92204e-05	7.88742
227321_at	GATS	0.752335	5.43321	7.80734	1.36601e-06	6.73553e-05	5.62676
210055_at	TSHR	0.753472	5.83961	12.2411	4.38976e-09	3.83106e-06	11.2373
221031_s_at	APOLD1	0.756732	6.12319	7.40463	2.55837e-06	9.88728e-05	4.99935
210778_s_at	MIR4800 /// MXD4	0.757033	5.46338	9.698	9.29959e-08	1.61024e-05	8.2883
225328_at	FBXO32	0.757878	5.07026	3.63765	0.0025206	0.0119347	-1.91055
229908_s_at	UNKL	0.75979	6.95454	10.095	5.55561e-08	1.21594e-05	8.79248
206591_at	RAG1	0.760695	6.98152	6.68312	8.30451e-06	0.000208331	3.81814
202910_s_at	CD97	0.762003	7.01099	8.43842	5.32195e-07	3.90926e-05	6.56567
238474_at	NUP43	0.764811	6.2572	4.90508	0.00020452	0.00182023	0.594899
213996_at	YPEL1	0.765827	7.50368	10.5364	3.1897e-08	1.01996e-05	9.33282
209459_s_at	ABAT	0.768433	6.63374	8.21241	7.41767e-07	4.88042e-05	6.23551
209160_at	AKR1C3	0.768551	6.36124	6.43841	1.25804e-05	0.000273232	3.40058
209217_s_at	WDR45	0.771893	7.29865	9.67918	9.53333e-08	1.63584e-05	8.26395
229007_at	LOC283788	0.77221	6.61847	10.8128	2.27402e-08	8.5571e-06	9.66084
206828_at	TXK	0.77256	5.4983	5.63582	5.20515e-05	0.000691731	1.97128
46256_at	SPSB3	0.774122	8.06543	9.65041	9.90258e-08	1.65938e-05	8.22666
235597_s_at	RGPD1 /// RGPD2	0.774392	6.74157	8.05767	9.34409e-07	5.55566e-05	6.00556
229069_at	SARNP	0.775891	6.54027	8.62848	4.04417e-07	3.4286e-05	6.83819
226757_at	IFIT2	0.77742	5.92834	8.52952	4.6632e-07	3.68181e-05	6.69688
208436_s_at	IRF7	0.779695	6.67339	9.01323	2.34933e-07	2.65109e-05	7.37586
220577_at	GVINP1	0.779741	6.21623	5.45515	7.25346e-05	0.000864794	1.63726
207361_at	HBP1	0.780315	4.9084	12.5706	3.07207e-09	3.83106e-06	11.575
230588_s_at	LOC285074	0.781042	8.08172	7.45161	2.37523e-06	9.41708e-05	5.0737
225699_at	SNHG15	0.781984	9.67033	7.88647	1.21047e-06	6.32573e-05	5.74742
218414_s_at	NDE1	0.782758	7.52536	11.7329	7.73457e-09	4.7224e-06	10.698
226688_at	C3orf23	0.785255	7.88514	11.3168	1.24861e-08	5.70392e-06	10.2391
229146_at	C7orf31	0.786299	7.01256	7.47069	2.30484e-06	9.31008e-05	5.10381
212144_at	SUN2	0.788881	7.74549	11.8728	6.6044e-09	4.54922e-06	10.8488
200962_at	RPL31	0.792153	7.3241	10.2292	4.6841e-08	1.10432e-05	8.95895
226650_at	ZFAND2A	0.792527	8.30886	9.5364	1.15216e-07	1.79692e-05	8.07796
48825_at	ING4	0.793045	7.18299	9.12136	2.02275e-07	2.37692e-05	7.52366
221824_s_at	MARCH8	0.797286	7.47511	12.2258	4.46398e-09	3.83106e-06	11.2214
211742_s_at	EVI2B	0.799142	7.7309	9.82652	7.85759e-08	1.51679e-05	8.45345
209034_at	PNRC1	0.800161	8.49898	9.4411	1.309e-07	1.89461e-05	7.95248
221335_x_at	SMG9	0.800475	7.41019	11.2756	1.31027e-08	5.72734e-06	10.1927
204269_at	PIM2	0.801289	6.97819	4.57939	0.000384446	0.00288523	-0.0382364
209071_s_at	RGS5	0.801749	5.0831	7.73435	1.5282e-06	7.20309e-05	5.5147
204569_at	ICK	0.804209	6.63807	13.5337	1.13068e-09	2.43396e-06	12.5112
218757_s_at	UPF3B	0.808465	8.81494	10.3514	4.01576e-08	1.03776e-05	9.10891
224990_at	C4orf34	0.811026	7.0337	7.02391	4.72091e-06	0.000145906	4.38529
213776_at	LOC157562	0.817486	5.35752	5.07444	0.000148031	0.00143346	0.919689
210571_s_at	CMAHP	0.820496	6.36516	7.56495	1.98789e-06	8.41813e-05	5.25182
228993_s_at	BBIP1	0.821373	7.70225	8.94247	2.5929e-07	2.79473e-05	7.27835
225636_at	STAT2	0.823177	7.64668	11.4574	1.06037e-08	5.46754e-06	10.396
209193_at	PIM1	0.824044	6.96657	7.85	1.2797e-06	6.47366e-05	5.69191
214016_s_at	SFPQ	0.828169	9.31309	10.5521	3.12819e-08	1.01661e-05	9.35172
209185_s_at	IRS2	0.83078	6.56683	6.9548	5.28708e-06	0.000155721	4.27163
1558906_a_at	LOC100505783	0.834425	5.24083	7.28974	3.07169e-06	0.000111401	4.81621
207838_x_at	PBXIP1	0.84125	5.25329	7.9486	1.10148e-06	6.02695e-05	5.84156
221985_at	KLHL24	0.841963	5.93264	10.4905	3.37623e-08	1.01996e-05	9.27761
209216_at	WDR45	0.845468	7.86449	11.2579	1.33781e-08	5.72734e-06	10.1727
225656_at	EFHC1	0.846465	6.6042	10.3547	3.99935e-08	1.03776e-05	9.11289
1566363_at	DNTT	0.848749	7.8007	7.54155	2.06206e-06	8.58105e-05	5.21518
223712_at	PCBD2	0.851888	6.12258	10.6814	2.66876e-08	9.23261e-06	9.50582
203445_s_at	CTDSP2	0.85259	9.3775	10.3724	3.91174e-08	1.03776e-05	9.13445
207170_s_at	LETMD1	0.858789	8.53489	10.9442	1.94087e-08	7.70921e-06	9.814
229231_at	LRRC37B	0.861143	8.45659	12.2255	4.46532e-09	3.83106e-06	11.2211
203879_at	PIK3CD	0.861961	8.32865	9.63779	1.00693e-07	1.67423e-05	8.21028
228296_at	YPEL1	0.86529	6.11765	8.51148	4.78648e-07	3.70081e-05	6.67098
1569830_at	PTPRC	0.865963	5.13019	6.5878	9.75342e-06	0.000234268	3.6565
242088_at	KLHL24	0.870327	5.1873	10.3892	3.83013e-08	1.03776e-05	9.15496
202730_s_at	MIR4680 /// PDCD4	0.870362	7.36551	6.88599	5.92202e-06	0.000167796	4.15778
236321_at	FAM200B	0.870726	7.11515	6.8216	6.58894e-06	0.000179804	4.05062
225220_at	SNHG8	0.874849	10.4458	7.84586	1.28783e-06	6.48418e-05	5.6856
210357_s_at	SMOX	0.875048	6.82697	7.7711	1.44415e-06	6.9452e-05	5.57121
218518_at	FAM13B	0.876161	8.15131	10.5232	3.24231e-08	1.01996e-05	9.31693
205486_at	TESK2	0.876458	6.62861	9.37065	1.43938e-07	1.94171e-05	7.85905
214683_s_at	CLK1	0.877104	8.58693	13.5185	1.1481e-09	2.43396e-06	12.497
226455_at	CREB3L4	0.880846	7.05971	10.352	4.01303e-08	1.03776e-05	9.10957
242625_at	RSAD2	0.881109	5.91891	9.66719	9.68538e-08	1.64874e-05	8.24843
230521_at	C9orf100	0.883215	5.96451	9.87789	7.34924e-08	1.43435e-05	8.51894
235352_at	MR1	0.884093	6.03723	12.4703	3.4218e-09	3.83106e-06	11.4732
214280_x_at	HNRNPA1	0.885731	11.1193	10.8937	2.06247e-08	7.92407e-06	9.75528
213359_at	HNRNPD	0.885842	7.4219	8.52108	4.72049e-07	3.68181e-05	6.68476
202731_at	MIR4680 /// PDCD4	0.88708	7.70201	7.23283	3.36505e-06	0.000117293	4.7248
225334_at	C10orf32	0.891238	8.37404	11.6487	8.51222e-09	4.93455e-06	10.6064
221250_s_at	MXD3	0.891327	7.36749	12.1132	5.05288e-09	4.13588e-06	11.1038
202988_s_at	RGS1	0.894758	4.91535	4.33529	0.000621625	0.00412156	-0.519076
223165_s_at	IP6K2	0.895443	9.08804	10.229	4.6852e-08	1.10432e-05	8.95872
229906_at	ARMC7	0.897658	6.25834	8.7109	3.5949e-07	3.25346e-05	6.95493
1552318_at	GIMAP1	0.900143	7.08524	10.1805	4.98247e-08	1.14913e-05	8.89874
225951_s_at	CHD2 /// LOC100507217	0.9006	10.3104	9.40944	1.36597e-07	1.92204e-05	7.91057
228081_at	CCNG2	0.904025	6.28551	10.5044	3.31848e-08	1.01996e-05	9.29437
225956_at	CREBRF	0.907048	6.41757	11.3159	1.24987e-08	5.70392e-06	10.2381
231146_at	FAM24B	0.9075	6.88521	9.76592	8.50561e-08	1.57742e-05	8.37581
222778_s_at	WHSC1	0.9174	7.66534	12.5773	3.05002e-09	3.83106e-06	11.5818
218234_at	ING4	0.919496	6.9352	7.94227	1.1121e-06	6.05361e-05	5.83198
224610_at	SNHG1 /// SNORD22 /// SNORD25 /// SNORD26 /// SNORD27 /// SNORD28 /// SNORD29 /// SNORD31	0.925814	11.1286	7.66914	1.69028e-06	7.71377e-05	5.41398
204954_s_at	DYRK1B	0.93456	5.2672	7.43523	2.43746e-06	9.59286e-05	5.04782
206110_at	HIST1H3H	0.937706	5.12628	10.14	5.24573e-08	1.17204e-05	8.8485
229999_at	RBMX /// SNORD61	0.938901	5.59397	8.36276	5.94361e-07	4.17982e-05	6.45588
220755_s_at	C6orf48	0.940087	10.7716	9.22766	1.74815e-07	2.15494e-05	7.66758
226140_s_at	OTUD1	0.940122	6.65539	11.3846	1.15373e-08	5.62415e-06	10.315
213480_at	VAMP4	0.945481	7.41395	9.54243	1.14294e-07	1.79692e-05	8.08585
225327_at	FAM214A	0.949388	7.11397	12.2657	4.27312e-09	3.83106e-06	11.2629
228304_at	RBM43	0.95006	5.77182	11.8297	6.93272e-09	4.54922e-06	10.8026
228113_at	RAB37	0.952089	8.48556	9.32428	1.53266e-07	1.99786e-05	7.79722
230522_s_at	C9orf100	0.952619	6.04013	8.02708	9.78383e-07	5.65643e-05	5.95972
1555880_at	ERVFRD-1	0.962721	4.59678	4.09627	0.00100045	0.0058855	-0.993869
227020_at	YPEL2	0.964839	5.29694	5.77567	4.03837e-05	0.000584079	2.2268
209479_at	CCDC28A	0.965204	8.82976	10.7012	2.60472e-08	9.23261e-06	9.52936
222408_s_at	YPEL5	0.966374	7.70388	14.0525	6.76662e-10	2.07339e-06	12.9863
219905_at	ERMAP	0.972754	6.46812	9.82044	7.9202e-08	1.51679e-05	8.44568
214748_at	N4BP2L2	0.980179	5.34214	7.87108	1.23921e-06	6.36789e-05	5.72401
221602_s_at	FAIM3	0.984261	6.25178	6.08912	2.30867e-05	0.000402919	2.7897
204774_at	EVI2A	0.987214	8.41027	7.92325	1.14465e-06	6.11152e-05	5.8032
209950_s_at	VILL	0.990671	6.88784	8.51002	4.79661e-07	3.70081e-05	6.66888
212593_s_at	MIR4680 /// PDCD4	1.01399	8.95692	8.64174	3.96806e-07	3.40443e-05	6.85703
212259_s_at	PBXIP1	1.01471	6.6211	14.265	5.50913e-10	1.97801e-06	13.1753
209102_s_at	HBP1	1.01537	7.77604	15.0077	2.74175e-10	1.96026e-06	13.8117
203240_at	FCGBP	1.02241	5.80737	10.386	3.84545e-08	1.03776e-05	9.15108
221601_s_at	FAIM3	1.02625	6.91687	6.27372	1.6715e-05	0.000323573	3.11472
216247_at	RPS20 /// SNORD54	1.04212	6.61869	9.37808	1.42501e-07	1.93449e-05	7.86892
212346_s_at	MIR4800 /// MXD4	1.04482	6.56645	11.5841	9.16482e-09	5.17298e-06	10.5357
219371_s_at	KLF2	1.05088	6.98827	5.50035	6.67288e-05	0.00081629	1.72123
215071_s_at	HIST1H2AC	1.06344	5.68526	7.91953	1.15113e-06	6.11152e-05	5.79758
225698_at	EPB41L4A-AS1	1.07374	9.4734	9.87718	7.35598e-08	1.43435e-05	8.51805
228788_at	YPEL1	1.07852	7.18358	12.8399	2.30818e-09	3.66509e-06	11.8442
227877_at	ANXA2R	1.08841	7.35667	5.87256	3.39241e-05	0.000521029	2.40227
217783_s_at	YPEL5	1.09898	8.05187	14.2605	5.53315e-10	1.97801e-06	13.1713
230405_at	C5orf56	1.09921	8.48377	12.7407	2.56312e-09	3.66509e-06	11.7457
214177_s_at	PBXIP1	1.11734	7.0223	11.7113	7.92608e-09	4.7224e-06	10.6747
202770_s_at	CCNG2	1.13542	8.95551	12.2268	4.45899e-09	3.83106e-06	11.2225
202769_at	CCNG2	1.15028	9.87333	13.6985	9.58764e-10	2.43396e-06	12.6643
200904_at	HLA-E	1.18576	8.93949	12.0861	5.20625e-09	4.13588e-06	11.0753
1558692_at	C1orf85	1.18896	5.51936	8.51704	4.7481e-07	3.68992e-05	6.67897
211559_s_at	CCNG2	1.19693	8.15854	11.4491	1.07062e-08	5.46754e-06	10.3867
216834_at	RGS1	1.21202	5.68085	4.68372	0.000313667	0.00247166	0.165707
226657_at	C17orf103	1.23721	5.96088	10.4946	3.35923e-08	1.01996e-05	9.28251
229050_s_at	SNHG7 /// SNORA17 /// SNORA43	1.24004	10.0177	13.4356	1.24824e-09	2.43396e-06	12.4192
226442_at	ABTB1	1.26411	5.47482	11.8212	6.99912e-09	4.54922e-06	10.7935
226158_at	KLHL24	1.32022	7.75883	12.8823	2.20776e-09	3.66509e-06	11.886
224767_at	LOC100506548 /// RPL37	1.35496	7.48208	12.7915	2.42905e-09	3.66509e-06	11.7963
224763_at	LOC100506548 /// RPL37	1.38693	8.20159	11.0719	1.66647e-08	6.74418e-06	9.96113
229164_s_at	ABTB1	1.56023	6.74561	15.6816	1.4938e-10	1.96026e-06	14.3584
