# Supplementary material for: PI3K inhibition synergizes with glucocorticoids but antagonizes with methotrexate in T-cell acute lymphoblastic leukemia
Source: Oncotarget. 2015 Apr 1;6(15):13105–18. doi: 10.18632/oncotarget.3524 (PMC4537002; doi:10.18632/oncotarget.3524)
Supplement: Supplementary file 4 [file oncotarget-06-13105-s004.xlsx]

## Sheet: Sheet1
Supplementary Table 3: Clinical and biological features of the 43 T-ALL cases included in expression microarray analysis. NOTCH1, PTEN and IL7R mutated (Mut) and wild-type (wt) samples are indicated. Immunophenotypic markers are presented as percentage of positive cells by flow cytometry.
Sample	NOTCH1	PTEN	IL7R	Age (years)	WBC at diagnosis (cells/mm3)	Relapse	Immuno phenotype	Cytogenetics	CD10	CD2	CD3	CD5	CD7	CD45	CD3, cytoplasmic	TdT	CD34	CD56	CD1a	CD4	CD8	CD4/CD8
T-ALL_0213	Mut	wt	wt	2.9	980000	No	T-ALL		83	97	93	98	98
T-ALL_0228	Mut	wt	wt	10.9	262000	Yes	T-ALL		8	34	1	98	98		97		9
T-ALL_0295	wt	wt		8.7	17900	No	T-ALL		46	67	30	74	91		63		29
T-ALL_0306	Mut	wt	wt	12	21900	No	T-ALL		93	99	1	93	99		99		0
T-ALL_0341	Mut	wt	wt	8.6	57000	No	T-ALL		3	12	93	93	96				0
T-ALL_0364			wt	4.5	179600	Yes	T-ALL		0	6	6	15	89		92		2
T-ALL_0370	Mut	wt	wt	3.5	20200	No	T-ALL		52	93	87	85	97				0
T-ALL_0388			wt	3.5	460000	No	T-ALL		18	95	81	91	96				67
T-ALL_0433			wt	4.9	535000	No	T-ALL		0	97	4	97	64		97		0
T-ALL_0436	Mut	wt	wt	6.8	132000	No	T-ALL		58	59	84	92	96				3
T-ALL_0444			wt	6	612000	Yes	T-ALL		1	96	89	93	93				69
T-ALL_0529	Mut	wt	Mut	15.2	66700	No	T-ALL	46, XY, del(14)(q21)	18	93	9	77	71		94	87	1		7	55	87	52
T-ALL_0572	Mut	wt	wt	16.2	648000	No	T-ALL	46, XY, del(4)(q28)	19	0	1	98	99		97	80	1		97	92	96	90
T-ALL_0591			wt	14.5	215000	No	T-ALL	46, XY, del(6)(q2?1) / 46, XY	0	90	76	98	91			48	92		4	39	2
T-ALL_0595	wt	Mut	Mut	6.7	368000	Yes	T-ALL	46, XY	15	94	1	99	99		90	93	38	0	20	60	0	0
T-ALL_0657	wt	wt	wt	15.6	317000	Yes	T-ALL	46, XX	6	98	56	95	95		96	72	2	2	33	28	67	22
T-ALL_0660	Mut	wt	wt	17.6	522000	No	T-ALL	46, XY	0	98	9	97	98				1		17	95	98	95
T-ALL_0704	Mut	wt	wt	13.5	19900	No	T-ALL	46, XY, t(3;5)(q25;q34)		4	4	98	98					4
T-ALL_0768	wt	wt	wt	12.5	159000	No	T-ALL	46,XY	0	97	92	94	96			94	1	1	3	1	78
T-ALL_0797			wt	13.7	65100	No	T-ALL	47, XY, r(X)(p22;q28), +der(x)R(x;?) (p22;q28,?)	69	90	8	97	98		96	63	63	38	6	1	4
T-ALL_0808	Mut	wt	Mut	7.9	74300	No	T-ALL	46, XX	89	83	88	91	97		98	95	1	2	35	58	74
T-ALL_0826			wt	22.6	130000	No	T-ALL	46, XY	0	96	1	63	97		87		90		6	0	89
T-ALL_0860	wt	wt	wt	12	52800	No	T-ALL	46, XY	2	92	81	92	92	97	93	76	35	1	4	5	45
T-ALL_0874	wt	wt	wt	1.7	621000	No	T-ALL	46, XY, del(9)(p21)	11	97	7	97	92		97	82	0	2	94	79	97	79
T-ALL_0887	Mut	wt	wt	11.5	417000	No	T-ALL	46, XY	65	30	47	74	78		88		10		74	42	19	15
T-ALL_0906	wt	wt	wt	3.9	83200	No	T-ALL	46, XY	1	91	15	92	92		91		6	1	31	80	88	76
T-ALL_0932	wt	wt	wt	4.9	599000	Yes	T-ALL	46, XY, t(9;22)(q34;q11)	15	67	41	59	44		99		11	1	14	23	10
T-ALL_0958			wt	15.6	260000	No	T-ALL	47, XY, +8	6	97	5	97	97		97		2	34	20	73	28
T-ALL_0974	wt	wt	wt	11.1	265000	No	T-ALL	46, XY, t(9;15)(q34;q22)	30	97	96	92	97		96		39	7	12	24	93
T-ALL_1004			wt	2.6	950000	No	T-ALL	45, XX, der(8;13)(q10;q10)	0	95	77	93	97		96+S		0	1
T-ALL_1006			wt	5.5	19700	Yes	T-ALL		21	16	22	43	97		97		27	2	5	27	12
T-ALL_1009	wt	wt	Mut	9.7	66900	No	T-ALL	47, XYY	53	50	97	97	98				1		44	38	56
T-ALL_1106			wt	15.1	39400	No	T-ALL	46, XY	76	91	47	88	93		88		1	11	80	53	90
T-ALL_1123			wt	13.3	50000	No	T-ALL	46, XY	0	12	14	80	97		98		13		3	1	51
T-ALL_1169			wt	9.3	19500	Yes	T-ALL	46, XX	4	85	18	83	93		92		4	10	32	58	23	11
T-ALL_1231			wt	5.6	346000	No	T-ALL	46, XY, t(5;11)(q31;q23) / 46, XY	0	78	42	98	98				1		49	49	5	3
T-ALL_1235			wt	5.4	196000	No	T-ALL		58	98	92	98	98				43		75	36	26	21
T-ALL_1260			wt	9.2	400000	No	T-ALL	46, XY, t(1;6)(q32;q21) / 46, XY	18	97	89	97	97		94		12		58	30	95	29
T-ALL_1493			wt	12.4	391200	No	T-ALL		0	99	96	99	98	99	98	47	39		5	13	93
T-ALL_1508			wt	4.3	112200	Yes	T-ALL		2	95	86	95	95	98		34	44		72	3	22
T-ALL_1647			wt	3.1	858300	No	T-ALL		3	95	90	95	94	95		36	9	3	50	66	64	53
T-ALL_1693			wt	2	63560	No	T-ALL		98	52	15	99	87	99	94	15	7	7	95	40	99
T-ALL_1727			wt	16.1	156660	No	T-ALL		1	93	60	90	90	93	91	8	4	1	0	19	85	17
